# Supplementary material for: A Multi‐Organ Atlas Links Gut Microbial Metabolites to Systemic Redox Changes in Aging Mice
Source: Aging Cell. 2026 Mar 9;25(3):e70433. doi: 10.1111/acel.70433 (PMC12968584; doi:10.1111/acel.70433)
Supplement: Supplementary file 1 — Data S1: acel70433‐sup‐0001‐Supinfo.zip. [file ACEL-25-e70433-s001.zip]

Archive with 11 entries (10 files):
- acel70433-sup-0001-Supinfo/
- acel70433-sup-0001-Supinfo/Aging Meta-Analysis Standard Literature.xlsx
- acel70433-sup-0001-Supinfo/Aging Meta-Analysis SYRCLE RoB.xlsx
- acel70433-sup-0001-Supinfo/Bias Estimation Natural Aging.csv
- acel70433-sup-0001-Supinfo/CORTEX.xlsx
- acel70433-sup-0001-Supinfo/FECES.xlsx
- acel70433-sup-0001-Supinfo/LIVER.xlsx
- acel70433-sup-0001-Supinfo/LUNG.xlsx
- acel70433-sup-0001-Supinfo/Meta-Analysis Paper and Criteria.docx
- acel70433-sup-0001-Supinfo/SERUM.xlsx
- acel70433-sup-0001-Supinfo/Supplementary Figures.zip
