# Supplementary material for: A Multi‐Organ Atlas Links Gut Microbial Metabolites to Systemic Redox Changes in Aging Mice
Source: Aging Cell. 2026 Mar 9;25(3):e70433. doi: 10.1111/acel.70433 (PMC12968584; doi:10.1111/acel.70433)
Supplement: Supplementary file 1 — Data S1: acel70433‐sup‐0001‐Supinfo.zip. [file ACEL-25-e70433-s001.zip › acel70433-sup-0001-Supinfo/Aging Meta-Analysis Standard Literature.xlsx]

## Sheet: Natural Aging
Number	Study	Year	Treatment			Control			Animal	Time	Treatment Strategies	Outcomes	Tissues	Units
			Mean	SD	N	Mean	SD	N
1	Aimée Parker	2022	1.34294	0.312094	7	1.07756	0.164392	8	C57BL/6J male mice	3 and 24 months old	young (3 months),aged (24 months) male mice	I-FABP	Serum	ng/mL
	Aimée Parker	2022	52.0972	63.3316	5	24.6504	1.36632	5				IL-6	Serum	pg/mL
	Aimée Parker	2022	1.02944	0.22204	6	0.731457	0.350156	6				TNF-α	Intestine	pg/mL
2	Annette Brandt	2022	3.31	0.39	6	1.86	0.22	6	C57BL/6J male mice(n = 5–9)	3 and 24 months old	young (3 months),aged (24 months) male mice	PAI-1	Plasma	ng/mL
	Annette Brandt	2022	2571	878	6	100	9.6	6				p16	Liver
	Annette Brandt	2022	0.414907	0.0819876	5	0.186335	0.0434783	5				Endotoxin	Plasma	EU/mL
3	Dandan Wang	2025	0.557143	0.0673469	3	1.02245	0.119388	3	Female aged BalB/c mice	Two‐ and eighteen‐month‐old	the young group and the aging groups with and without GPN supplementation	MUC2	Intestine	Folds Change
	Dandan Wang	2025	0.967347	0.0857143	3	0.967347	0.0857143	3				ZO-1	Intestine	Folds Change
	Dandan Wang	2025	0.771429	0.0642857	3	0.988776	0.110204	3				Ocln1	Intestine	Folds Change
	Dandan Wang	2025	0.139806	0.0407767	9	0.139806	0.0407767	9				Endotoxin	Serum	EU/mL
4	Sidharth P Mishra	2024	0.976279	0.30965	10	3.04064	1.18116	9	C57BL/6J (B6) male mice	10-week (young donor, n = 10) and 78-week (aged donor, n = 10)	10-week (young donor) and 78-week (aged donor)	Il-1β	Ileum	Fold Change/18S
	Sidharth P Mishra	2024	1.01212	0.268363	10	3.83779	1.22167	10				IL-6	Ileum	Fold Change/18S
	Sidharth P Mishra	2024	1.0048	0.189444	10	4.62305	1.67303	10				TNF-α	Ileum	Fold Change/18S
	Sidharth P Mishra	2024	0.983233	0.365069	10	3.67087	2.03114	10				Il-1β	Colon	Fold Change/18S
	Sidharth P Mishra	2024	1.05344	0.453453	10	4.60377	2.09381	10				IL-6	Colon	Fold Change/18S
	Sidharth P Mishra	2024	1.03715	0.415245	10	5.0351	2.16986	10				TNF-α	Colon	Fold Change/18S
	Sidharth P Mishra	2024	32.9091	10.4141	10	156.455	31.9323	10				IL-6	Serum	pg/mL
	Sidharth P Mishra	2024	61.41	44.4483	10	255.37	104.299	10				TNF-α	Serum	pg/mL
5	Kyung-Ah Kim	2016	3.39947	0.992063	8	2.32804	0.595238	8	C57BL/6J male mice	4 or 18 months old	4 or 18 months old	Endotoxin	Fecal	EU/mL
	Kyung-Ah Kim	2016	9.33594	4.84375	8	5.27344	1.83594	8				Endotoxin	Plasma	EU/mL
	Kyung-Ah Kim	2016	0.119632	0.125767	8	0.0337423	0.0828221	8				p16	Colon
6	Lu Wang	2024	2.90805	0.747126	5	0.298851	0.091954	5	male Sprague-Dawley rats	male Sprague-Dawley rats aged 24 months and male Sprague-Dawley rats aged 8 weeks	a young control group, an aged control group	p16	Lung	H-Score
	Lu Wang	2024	3.48276	1.46552	5	0.37931	0.155172	5				p16	Intestine	H-Score
	Lu Wang	2024	602.41	301.205	5	1506.02	240.964	5				SOD	Lung	U/g
	Lu Wang	2024	7048.19	1265.06	5	17771.1	2048.19	5				SOD	Intestine	U/g
	Lu Wang	2024	23.0352	4.87805	5	12.4661	2.16802	5				MDA	Lung	nmol/g
	Lu Wang	2024	20.5962	3.79404	5	11.6531	1.89702	5				MDA	Intestine	nmol/g
	Lu Wang	2024	3.59799	0.864322	5	2.85427	0.562814	5				GSH	Lung	nmol/g
	Lu Wang	2024	1.82915	0.221106	5	1.60804	0.241206	5				GSH	Intestine	nmol/g
	Lu Wang	2024	2948.57	262.857	5	925.714	80	5				IL-1β	Lung	pg/μg
	Lu Wang	2024	1451.43	182.857	5	1302.86	125.714	5				IL-1β	Intestine	pg/μg
	Lu Wang	2024	2215.91	409.091	5	1045.45	170.455	5				IL-6	Lung	pg/μg
	Lu Wang	2024	2318.18	386.364	5	1840.91	170.455	5				IL-6	Intestine	pg/μg
	Lu Wang	2024	11.0092	3.21101	5	6.19266	2.06422	5				IL-1β	Serum	pg/mL
	Lu Wang	2024	72.9358	5.04587	5	40.5963	7.56881	5				IL-6	Serum	pg/mL
	Lu Wang	2024	3.32927	0.829268	5	0.426829	0.365854	5				p16	Brain	H-Score
	Lu Wang	2024	1339.85	400.978	5	2581.91	322.738	5				SOD	Brain	U/g
	Lu Wang	2024	181.873	12.1655	5	123.479	22.5061	5				MDA	Brain	nmol/g
	Lu Wang	2024	2.18093	0.283619	5	2.35697	0.361858	5				GSH	Brain	nmol/g
	Lu Wang	2024	1333.33	211.382	5	1081.3	308.943	5				IL-1β	Brain	pg/μg
	Lu Wang	2024	990.854	79.2683	5	881.098	131.098	5				IL-6	Brain	pg/μg
	Lu Wang	2024	5.58298	1.07234	5	0.953191	0.306383	5				p16	Liver	H-Score
	Lu Wang	2024	730.088	82.9646	5	1188.05	129.425	5				SOD	Liver	U/g
	Lu Wang	2024	22.5664	2.72124	5	15.7301	2.25664	5				MDA	Liver	nmol/g
	Lu Wang	2024	3.70149	0.537313	5	3.34328	0.716418	5				GSH	Liver	nmol/g
	Lu Wang	2024	138.462	28.5178	5	59.2871	13.8837	5				IL-1β	Liver	pg/μg
	Lu Wang	2024	70.4887	15.0376	5	49.4361	11.8421	5				IL-6	Liver	pg/μg
7	Sarah E Webster	2023	2.58494	0.791443	14	3.50845	1.14092	16	BALB/c-ByJ mice	either 3-months or 18–26-months of age	aged to either 3-months or 18–26-months of age in one of two separate animal facilities	IL-1β	Serum	pg/mL
	Sarah E Webster	2023	25.3886	3.56218	14	6.79242	2.92183	16				IL-6	Serum	pg/mL
	Sarah E Webster	2023	27.4675	4.09091	14	15.8523	4.28019	16				IL-10	Serum	pg/mL
8	Paola Elizabeth Gámez-Macías	2024	0.422164	0.105541	10	0.949868	0.158311	10	C57BL/6J female mice	2 months old (n = 10), and 18 months old (n = 10)	2 months old, and 18 months old	ZO-1	Intestine	Fold Change
	Paola Elizabeth Gámez-Macías	2024	2.96119	0.477612	10	0.931343	0.214925	10				TNF-α	Colon	Fold Change
	Paola Elizabeth Gámez-Macías	2024	0.859701	0.119403	10	0.955224	0.0955224	10				IL-6	Colon	Fold Change
	Paola Elizabeth Gámez-Macías	2024	0.358209	0.119403	10	0.907463	0.143284	10				IL-10	Colon	Fold Change
	Paola Elizabeth Gámez-Macías	2024	2.5791	0.38209	10	0.955224	0.167164	10				MCP-1	Colon	Fold Change
9	Shaohua Chen	2024	0.579794	0.0917387	4	0.996663	0.125853	4	C57BL/6J mice	young (2–3 months) and old (20–22 months) mice	young (2–3 months) and old (20–22 months) mice	ZO-1	Intestine	Fold Change
10	Yanli Li	2020	93.6752	24.6154	6	26.3248	3.07692	6	male SD rats	Young (~ 3 months) and aged (20 ~ 24 months) male SD rats	Young (~ 3 months) and aged (20 ~ 24 months) male SD rats	IL-1β	Serum	pg/mL
	Yanli Li	2020	53.2479	9.97151	6	26.5242	4.58689	6				TNF-α	Serum	pg/mL
	Yanli Li	2020	56.8	8	6	39.4	5	6				IL-6	Serum	pg/mL
	Yanli Li	2020	29.3366	6.33907	6	52.9238	5.89681	6				SOD	Serum	inhibition rate（%）
	Yanli Li	2020	87.6543	4.93827	6	59.0123	5.92593	6				MDA	Serum	nmol/mL
11	Yuji Morita	2018	359.788	72.7513	6	99.2063	15.873	5	C57BL/6N female Mice	Young (1-month-old, n = 5), or aged (16-months-old, n = 12 in each group)	Young (1-month-old), or aged (16-months-old)	MCP-1	Serum	pg/mL
	Yuji Morita	2018	568.733	210.243	6	118.598	13.4771	5				IL-1β	Serum	pg/mL
	Yuji Morita	2018	77.9683	38.7863	6	9.1029	1.58311	5				IL-6	Serum	pg/mL
	Yuji Morita	2018	738.22	302.356	6	109.948	19.6335	5				TNF-α	Serum	pg/mL
12	Ravichandra Vemuri	2019	200.855	12.8205	8	231.481	2.849	8	C5BL/6J mice	young mice 3–4 weeks old (n = 16) and aging mice (n = 16) 35–36 weeks old	young mice 3–4 weeks old and aging mice 35–36 weeks old	TNF-α	Serum	pg/mg
	Ravichandra Vemuri	2019	132.558	4.06977	8	130.233	11.6279	8				IL-10	Serum	pg/mg
	Ravichandra Vemuri	2019	53.6723	7.62712	8	75.9887	5.36723	8				IL-1β	Serum	pg/mg
	Ravichandra Vemuri	2019	1277.78	55.5556	8	1138.89	41.6667	8				MCP-1	Serum	pg/mg
13	Melissa N Conley	2016	62.928	56.699	5	7.84119	6.23219	5	C57Bl/6 female mice	Young (2 mo.) and aged (26 mo.) female C57Bl/6 mice	Young (2 mo.) and aged (26 mo.) female C57Bl/6 mice	MCP-1	Serum	pg/mL
14	Yingli Jing	2024	26.481	10.8078	6	10.5648	8.33147	6	C57BL/6 J female mice	young (3 month old) and aged (22 month old) female C57BL/6 J mice	young (3 month old) and aged (22 month old) female C57BL/6 J mice	IL-1β	Colon	μg/mL
	Yingli Jing	2024	18.0111	10.2198	6	3.69133	4.13869	6				TNF-α	Colon	μg/mL
	Yingli Jing	2024	82.7506	37.2409	6	43.9005	16.0346	6				MCP-1	Colon	μg/mL
	Yingli Jing	2024	129.737	82.3922	7	167.832	104.439	6				IL-10	Colon	μg/mL
	Yingli Jing	2024	0.532303	0.198486	4	0.255618	0.0575671	4				IL-1β	Brain	Ratio
	Yingli Jing	2024	0.438889	0.170933	4	0.175532	0.107392	4				TNF-α	Brain	Ratio
15	Vienna E Brunt	2021	5.15452	0.373178	14	3.68513	0.419825	9	C57BL/6N male mice	8 weeks of age (N = 34) and 20–24 months of age (N = 16)	8 weeks of age and 20–24 months of age	IL-1β	Brain	pg/mL
	Vienna E Brunt	2021	14.8986	1.3913	14	10.2609	1.97101	9				IL-6	Brain	pg/mL
	Vienna E Brunt	2021	4.00289	0.736994	14	1.6185	0.216763	9				TNF-α	Brain	pg/mL
	Vienna E Brunt	2021	23.6705	2.60116	14	16.0405	2.68786	9				IL-10	Brain	pg/mL
16	Renjie Shi	2024	226.016	65.3906	6	73.1707	13.5812	6	C57BL/6J male mice	the aging group (n = 20) and 2-month-old male C57BL/6J mice (Young group,n = 10)	the aging group and 2-month-old male C57BL/6J mice	TNF-α	Serum	pg/mL
	Renjie Shi	2024	26.8909	6.34567	6	8.02691	2.88268	6				IL-1β	Serum	pg/mL
	Renjie Shi	2024	99.8505	33.1944	6	229.746	49.6683	6				SOD	Serum	U/mL
	Renjie Shi	2024	11.9302	3.83895	6	3.56347	1.09798	6				MDA	Serum	nmol/mL
	Renjie Shi	2024	1.57068	0.309607	6	0.989451	0.213908	6				TNF-α	Brain	Retavie mRNA expression
	Renjie Shi	2024	1.60042	0.706506	6	0.996829	0.230064	6				IL-1β	Brain	Retavie mRNA expression
	Renjie Shi	2024	0.630651	0.0671194	6	1.00904	0.229681	6				SOD	Brain	Retavie mRNA expression
	Renjie Shi	2024	0.381375	0.105016	6	0.997783	0.0684135	6				ZO-1	Colon	Retavie mRNA expression
	Renjie Shi	2024	0.427199	0.0698735	6	1.04139	0.340851	6				Cldn1	Colon	Retavie mRNA expression
	Renjie Shi	2024	0.537658	0.121924	6	1.00298	0.142852	6				Ocln1	Colon	Retavie mRNA expression
17	Jiali Ni	2025	4.83015	1.61546	8	4.4586	0.894172	8	C57BL/6 male mice	Young (8-10 weeks) and aging (17–18 months)	Young (8-10 weeks) and aging (17–18 months)	IL-1β	Serum	pg/mL
	Jiali Ni	2025	3.68114	2.13053	8	2.86017	0.993732	8				IL-6	Serum	pg/mL
	Jiali Ni	2025	20.3092	9.58422	8	23.6274	2.98286	8				TNF-α	Serum	pg/mL
	Jiali Ni	2025	1.0483	0.308485	8	1.16051	0.32966	8				MUC2	Colon	Retavie mRNA expression
	Jiali Ni	2025	1.12952	0.147472	8	1.05476	0.348712	8				ZO-1	Colon	Retavie mRNA expression
18	Nicholas A Crossland	2023	116.2	9.78	8	77.6	1.28	8	C57BL6/J mice	Young (6 wk. N = 10 male + 10 female) and old (72 wk. N = 10 male + 10 female)	Young (6 wk.) and old (72 wk.)	IL-6	Serum	pg/mL
	Nicholas A Crossland	2023	102	5	8	77.6	2.5	8				IL-6	Colon	pg/mg
	Nicholas A Crossland	2023	162.3	4.4	8	132.4	3	8				IL-1β	Colon	pg/mg
	Nicholas A Crossland	2023	184.6	7.4	8	142.2	8.9	8				TNF-α	Colon	pg/mg

## Sheet: Fecal Microbiota Transplantatio
Number	Study	Year	Treatment			Control			Animal	Time	Treatment Strategies	Outcomes	Tissues	Units
			Mean	SD	N	Mean	SD	N
1	Xiangjun Zeng	2023	1.0219	0.291971	6	2.24453	0.40146	6	C57BL/6 mice	Young (7-8 weeks) and aged (20-24 months)	the gut microbiota from healthy young donor mice or aged donor mice were transplanted into aged recipient mice (FMT-YA and FMT-AA group, respectively)	IL-6	Intestine	mRNA expression
2	Aimée Parker	2022	0.961847	0.170788	6	1.34294	0.312094	7	C57BL/6J Male mice	Male C57BL/6J mice aged 3, 24 months	aged mice receiving young donor microbiota	I-FABP	Serum	ng/mL
	Aimée Parker	2022	38.7175	21.9636	5	52.0972	63.3316	5				IL-6	Serum	pg/mL
	Aimée Parker	2022	0.640909	0.101438	8	1.02944	0.22204	6				TNF-a	Intestine	pg/mL
3	Annette Brandt	2022	1.6	0.2	7	1.5	0.1	7	C57BL/6J male mice	3 months old male C57BL/6J mice and 17 months old male C57BL/6J mice	Mice were then randomly assigned to two groups treated with fecal microbiota from 1) young (o + yFMT) or 2) from old mice (o + oFMT)	PAI-1	Plasma	ng/mL
	Annette Brandt	2022	99.4975	28.6432	7	60.6784	12.4372	7				Ocln1	Intestine	% of o+yFMT
	Annette Brandt	2022	99.863	7.39726	7	126.164	18.0822	7				p16	Liver	% of o+yFMT
	Annette Brandt	2022	99.4975	18.8442	7	66.7085	9.04523	7				ZO-1	Intestine	% of o+yFMT
	Annette Brandt	2022	0.238035	0.015869	7	0.260705	0.013602	7				Endotoxin	Plasma	EU/mL
	Annette Brandt	2022	100	13	7	89.1	9.7	7				Muc2	Intestine	% of o+yFMT
4	Dandan Wang	2025	0.90799	0.156174	6	0.610169	0.108959	6	BALB/c mice	Two‐ and eighteen‐month‐old BALB/c mice	the YA control group (aged mice that accepted microbiota from young donors)；the AA control group (aged mice that accepted microbiota from aged donors)	ZO-1	Intestine	Folds Change
	Dandan Wang	2025	1.03148	0.090799	6	0.552058	0.207022	6				Ocln1	Intestine	Folds Change
	Dandan Wang	2025	0.864407	0.0690073	6	0.562954	0.0762712	6				MUC2	Intestine	Folds Change
5	Sidharth P Mishra	2024	0.261841	0.163549	5	1.05795	0.637537	5	C57BL/6J (B6) male mice	10-week (young donor, n = 10) and 78-week (aged donor, n = 10)	We then transplanted young donor microbiota into 9 mice and old donor microbiota into 9 mice	IL-1b	Ileum	Fold Change/18S
	Sidharth P Mishra	2024	0.284374	0.153892	5	1.0108	0.573318	5				IL-6	Ileum	Fold Change/18S
	Sidharth P Mishra	2024	0.311545	0.28079	5	1.0932	0.865765	5				TNF-a	Ileum	Fold Change/18S
	Sidharth P Mishra	2024	0.300028	0.241507	5	0.98932	0.446402	5				IL-1b	Brain	Fold Change/18S
	Sidharth P Mishra	2024	0.323108	0.294413	5	1.04603	0.366539	5				IL-6	Brain	Fold Change/18S
	Sidharth P Mishra	2024	0.395014	0.268523	5	0.947042	0.401162	5				TNF-a	Brain	Fold Change/18S
	Sidharth P Mishra	2024	1.00227	0.128149	10	0.06739	0.0528844	10				MUC2	Ileum	Fold Change/18S
	Sidharth P Mishra	2024	1.03574	0.432615	10	0.362996	0.325444	10				MUC2	Colon	Fold Change/18S
6	Chak Kwong Cheng	2024	67.678	10.1034	8	78.1705	11.1555	8	C57BL/6 male mice	(young: 8 weeks old (n = 8); aged: >75 weeks old (n = 16)	aged and middle-aged recipient mice were given via oral gavage 150 μL of microbiota suspension from young donors C57BL/6 mice	IL-6	Serum	pg/mL
	Chak Kwong Cheng	2024	20.8748	5.39216	8	24.8907	4.95819	8				TNF-a	Serum	pg/mL
	Chak Kwong Cheng	2024	3.38158	0.860525	8	4.19591	0.684493	8				Endotoxin	Fecal	EU/mL
	Chak Kwong Cheng	2024	20.7489	2.89468	8	24.9449	4.78408	8				Endotoxin	Serum	EU/mL
	Chak Kwong Cheng	2024	2.01392	0.274756	8	2.31049	0.344739	8				I-FABP	Serum	ng/mL
7	Nicholas A Crossland	2023	28.2911	6.99876	19	39.9165	8.2547	18	A/J mice	Eight-week-old A/J mice (N = 20 (10 male + 10 female) per group)	RY, Recipients of FMT from Young mice; RO, Recipients of FMT from Old mice	IL-6	Colon	pg/mg
	Nicholas A Crossland	2023	32.0019	5.67082	19	38.8095	8.3491	18				IL-1b	Colon	pg/mg
	Nicholas A Crossland	2023	26.3158	2.38126	19	34.9733	4.57686	18				TNF-a	Colon	pg/mg
8	Xiuxiu Chen	2024	1.20103	0.0515464	6	0.948454	0.103093	6	C57BL/6 male mice	aged 18 months and young 8-week-old	FMT involved transferring fecal samples from young mice (8 weeks old) to older mice (18 months old)	MUC2	Ileum	Fold Change
	Xiuxiu Chen	2024	1.35256	0.102564	6	1.36538	0.179487	6				Cldn1	Ileum	Fold Change
	Xiuxiu Chen	2024	1.19417	0.0436893	6	1.1699	0.0631068	6				Ocln1	Ileum	Fold Change
	Xiuxiu Chen	2024	0.969453	0.178457	6	1.03215	0.110932	6				ZO-1	Ileum	Fold Change
	Xiuxiu Chen	2024	0.846154	0.104895	6	1.04196	0.0839161	6				IL-1b	Ileum	Fold Change
	Xiuxiu Chen	2024	0.898246	0.126316	6	1.29123	0.140351	6				IL-6	Ileum	Fold Change
	Xiuxiu Chen	2024	0.902098	0.0699301	6	1.04895	0.0979021	6				TNF-a	Ileum	Fold Change
	Xiuxiu Chen	2024	1.06771	0.104167	6	0.958333	0.104167	6				IL-10	Ileum	Fold Change
	Xiuxiu Chen	2024	1.69725	0.211009	6	1.84404	0.229358	6				IL-1b	Serum	pg/mL
	Xiuxiu Chen	2024	7.51553	0.434783	6	7.45342	0.124224	6				IL-6	Serum	pg/mL
	Xiuxiu Chen	2024	5.86957	0.232919	6	6.89441	0.326087	6				TNF-a	Serum	pg/mL
	Xiuxiu Chen	2024	14.4512	1.58537	6	9.87805	1.34146	6				IL-10	Serum	pg/mL
	Xiuxiu Chen	2024	0.431788	0.0264901	6	0.42649	0.0503311	6				SOD	Intestine	U/mL
	Xiuxiu Chen	2024	58.6093	3.64238	6	61.9205	2.64901	6				MDA	Intestine	μmol/mg
9	Juneyoung Lee	2020	0.910678	0.34488	9	0.817508	0.377667	7	C57BL/6-GF male mice	Fresh fecal samples were collected at 9–10 am from wild-type young (2–3 months) or aged (18–20 months) donor male mice (N = 5–10 per group)	Fecal transplant gavages (FTGs) from aged (18–20 months) or young (2–3 months) male C57BL/6 mice into germ-free male C57BL/6 mice	IL-6	Plasma	pg/mL
	Juneyoung Lee	2020	7.84053	3.47339	9	5.65891	2.68215	9				IL-10	Plasma	pg/mL
	Juneyoung Lee	2020	43.8395	21.833	10	37.2493	27.9898	9				MCP-1	Plasma	pg/mL
	Juneyoung Lee	2020	10.484	3.2236	10	8.88889	4.30571	9				TNF-a	Plasma	pg/mL

## Sheet: Probiotics
Number	Study	Year	Treatment			Control			Animal	Time	Treatment Strategies	Outcomes	Tissues	Units
			Mean	SD	N	Mean	SD	N
1	Xueqin Yang	2019	52.7211	3.7415	6	27.551	1.70068	6	9-month-old SAMP8 Male mice	SAMP8 mice were divided into two groups (n = 12/group) using the grading score system and Y-maze test before the experiment, and received vehicle (water) or ProBiotic-4 (2 × 109 CFU) once daily for 12 weeks.	ProBiotic-4, a probiotic preparation composed of B. lactis (50%), L. casei (25%), B. bifidum (12.5%), and L. acidophilus (12.5%)	Cldn1	Intestine	% of control
	Xueqin Yang	2019	75.8389	6.04027	6	23.1544	2.34899	6				Ocln1	Intestine	% of control
	Xueqin Yang	2019	37.5847	2.7088	6	9.14221	0.677201	6				ZO-1	Intestine	% of control
	Xueqin Yang	2019	8.21333	1.17333	6	26.4533	3.94667	6				IL-6	Intestine	pg/mL
	Xueqin Yang	2019	8.85333	2.45333	6	15.68	0.96	6				TNF-α	Intestine	pg/mL
2	Ibrahim Yusufu	2021	33.1665	36.9605	9	5.64275	2.03048	9	C57BL/6 male mice	Twenty-month-old male C57BL/6 mice	The animals were fed either standard TRP (0.2%), high-TRP (1.25%) diets for eight weeks.	IL-6	Serum	pg/mL
3	Rui-Ding Li	2023	2.9563	0.482005	24	3.62468	0.526992	12	Twenty-month-old C57BL/6J naturally aged mice (SPF)	Lactobacillus fermentum LTP1332 and Bacteroides fragilis LTBF12	control (C) mice were gavaged with sterile saline (same volume as used in the probiotic combination) daily; the low-dose (L) group was gavaged with 1 × 107 CFU/mL Lactobacillus fermentum LTP1332 + 1 × 107 CFU/mL Bacteroides fragilis LTBF12 daily; the high-dose (H) group was gavaged with 1 × 109 CFU/mL Lactobacillus fermentum LTP1332 + 1 × 109 CFU/mL Bacteroides fragilis LTBF12 daily	MDA	Brain	nmol/mg
	Rui-Ding Li	2023	97.4742	3.5567	24	85.8763	2.16495	12				SOD	Brain	U/mg
	Rui-Ding Li	2023	39.0231	0.822622	24	48.8946	2.87918	12				IL-6	Brain	pg/mL
4	Kaikwa Wuttisa	2025	56	2.57143	4	66.5714	5.71429	4	C56BL/6 male mice	Probiotic strains, Lactobacillus paracasei MSMC39-1 and Bifidobacterium animalis MSMC83	old control (OC) group and aged group (AP) mice were supplemented with L. paracasei MSMC39-1 and B. animalis MSMC83	TNF-α	Colon	pg/mL
	Kaikwa Wuttisa	2025	2.25806	1.07527	4	6.45161	1.72043	4				IL-1β	Colon	pg/mL
	Kaikwa Wuttisa	2025	271.264	29.1188	5	162.452	26.0536	5				SOD	Liver	U/mL
	Kaikwa Wuttisa	2025	14.9049	1.97719	5	25.0951	4.86692	5				MDA	Liver	μM
	Kaikwa Wuttisa	2025	6.81298	1.48855	5	11.2786	2.80534	5				TNF-α	Liver	pg/mL
	Kaikwa Wuttisa	2025	0.583969	0.125954	5	0.858779	0.257634	5				IL-1β	Liver	pg/mL
	Kaikwa Wuttisa	2025	293.893	22.9008	3	118.321	17.1756	3				SOD	Brain	U/mL
	Kaikwa Wuttisa	2025	8.26996	1.9962	3	20.057	3.04183	3				MDA	Brain	μM
	Kaikwa Wuttisa	2025	0.820611	0.200382	3	1.93702	0.372137	3				TNF-α	Brain	pg/mL
	Kaikwa Wuttisa	2025	0.64751	0.0727969	3	0.731801	0.114943	3				IL-1β	Brain	pg/mL
5	Yihui Cai	2024	3.57895	0.894737	10	5.29825	1.21053	10	16 week-old specific pathogen-free male SAMP8 mice	Lacticaseibacillus paracasei LC86 (deposit number: CGMCC No. 1.12731)	TThe control group (CTL), serving as the model control with 10 SAMP8 mice, received 0.2 mL of sterile water as a vehicle treatment daily;the intervention group, which also consisted of 10 SAMP8 mice and received treatment with L. paracasei LC86 (LC86), was administered a daily volume of 0.2 mL sterile water containing 1 × 109 CFU of LC86	TNF-α	Serum	pg/mL
	Yihui Cai	2024	7.63889	1.81159	10	9.02778	1.66063	10				IL-6	Serum	pg/mL
	Yihui Cai	2024	159.845	31.5265	10	184.735	35.9513	10				MCP-1	Serum	pg/mL
	Yihui Cai	2024	53.3929	10.1786	10	42.3214	8.75	10				IL-10	Serum	pg/mL
	Yihui Cai	2024	31.4286	7.58621	10	20.8867	4.72906	10				SOD	Liver	U/mg
	Yihui Cai	2024	74.6725	12.6638	10	60.6987	8.29694	10				GSH	Liver	μmol/g
6	Yuji Morita	2018	244.709	17.1958	6	359.788	72.7513	6	C57BL/6N female mice	Young (1-month-old, n = 5), or aged (16-months-old, n = 12 in each group) mice	The control group mice were fed AIN93Mand the Lactobacillus paracasei KW3110-fed mice (hereafter called the KW3110 group mice) were fed AIN93M containing 1 mg heat-killed L. paracasei KW3110/day/mouse for 6 months	MCP-1	Serum	pg/mL
	Yuji Morita	2018	210.243	29.6496	6	568.733	210.243	6				IL-1β	Serum	pg/mL
	Yuji Morita	2018	12.6649	4.74934	6	77.9683	38.7863	6				IL-6	Serum	pg/mL
	Yuji Morita	2018	286.649	51.0471	6	738.22	302.356	6				TNF-α	Serum	pg/mL
7	Sheng-Yao Wang	2025	17.9006	3.48066	9	17.4862	2.98343	9	BALB/c male mice	D-galactose-induced aging was modeled via the subcutaneous injection of D-galactose (100 mg/kg/day) for 8 weeks	D-gal control；D-gal + Lactobacillus kefiranofaciens HL1	MDA	Serum	nmol/mL
	Sheng-Yao Wang	2025	19.0909	3.55372	9	17.6033	4.21488	9				SOD	Serum	U/mL
	Sheng-Yao Wang	2025	1.57792	0.418831	9	1.81169	0.506494	9				MDA	Liver	nmol/mg
	Sheng-Yao Wang	2025	25.3247	4.87013	9	24.3506	7.14286	9				SOD	Liver	U/mg
	Sheng-Yao Wang	2025	10	2.37624	9	13.8614	2.47525	9				MDA	Brain	nmol/mg
	Sheng-Yao Wang	2025	9.62541	1.27036	9	5.91205	1.7101	9				SOD	Brain	U/mg
	Sheng-Yao Wang	2025	1.25263	0.715789	9	2.14737	0.968421	9				TNF-α	Serum	pg/mg
	Sheng-Yao Wang	2025	1329.37	462.963	9	1818.78	350.529	9				IL-1β	Serum	pg/mg
	Sheng-Yao Wang	2025	14.4101	5.22472	9	21.573	4.88764	9				TNF-α	Liver	pg/mg
	Sheng-Yao Wang	2025	8777.47	5439.56	9	9148.35	2307.69	9				IL-1β	Liver	pg/mg
	Sheng-Yao Wang	2025	11.8421	3.04511	9	17.3684	4.73684	9				TNF-α	Brain	pg/mg
	Sheng-Yao Wang	2025	39.5539	19.9257	9	44.3123	14.2751	9				IL-1β	Brain	pg/mg
8	Sheng-Yao Wang	2025	15.663	4.14365	9	17.5691	2.90055	9	BALB/c male mice	D-galactose-induced aging was modeled via the subcutaneous injection of D-galactose (100 mg/kg/day) for 8 weeks	D-gal control；D-gal + Lactococcus lactis subsp. cremoris APL015	MDA	Serum	nmol/mL
	Sheng-Yao Wang	2025	17.9339	2.80992	9	17.686	4.13223	9				SOD	Serum	U/mL
	Sheng-Yao Wang	2025	1.79515	0.291105	9	1.80323	0.51752	9				MDA	Liver	nmol/mg
	Sheng-Yao Wang	2025	24.8649	5.27027	9	24.4595	7.02703	9				SOD	Liver	U/mg
	Sheng-Yao Wang	2025	13.1044	3.54396	9	14.0934	2.22527	9				MDA	Brain	nmol/mg
	Sheng-Yao Wang	2025	8.64407	1.52542	9	5.9322	1.69492	9				SOD	Brain	U/mg
	Sheng-Yao Wang	2025	1.75789	0.505263	9	2.15789	0.947368	9				TNF-α	Serum	pg/mg
	Sheng-Yao Wang	2025	1542.55	452.128	9	1821.81	339.096	9				IL-1β	Serum	pg/mg
	Sheng-Yao Wang	2025	14.2817	5.40845	9	21.6338	4.8169	9				TNF-α	Liver	pg/mg
	Sheng-Yao Wang	2025	7273.97	3369.86	9	9123.29	2342.47	9				IL-1β	Liver	pg/mg
	Sheng-Yao Wang	2025	15.1958	1.72324	9	17.389	4.69974	9				TNF-α	Brain	pg/mg
	Sheng-Yao Wang	2025	42.3896	8.1039	9	44.2597	14.3377	9				IL-1β	Brain	pg/mg
9	Jin-Ju Jeong	2015	0.215337	0.00644172	10	0.0754601	0.00644172	10	Male Fischer 344 rats (18 months-old)	Lactobacillus C29	AR, aged rats;ARC, aged rats treated with C29(n = 10)	Cldn1	Colon	Fold Change
	Jin-Ju Jeong	2015	0.0544615	0.00923077	10	0.0304615	0.00646154	10				Ocln1	Colon	Fold Change
	Jin-Ju Jeong	2015	0.0703704	0.00462963	10	0.0268519	0.0037037	10				ZO-1	Colon	Fold Change
	Jin-Ju Jeong	2015	58.3851	4.96894	10	88.5093	7.45342	10				TNF-α	Colon	pg/mg
	Jin-Ju Jeong	2015	102.201	7.86164	10	204.403	26.7296	10				IL-1β	Colon	pg/mg
	Jin-Ju Jeong	2015	16.0436	5.14019	10	33.1776	7.16511	10				IL-6	Colon	pg/mg
	Jin-Ju Jeong	2015	45.5172	8.46395	10	20.8777	4.89028	10				IL-10	Colon	pg/mg
	Jin-Ju Jeong	2015	0.12	0.00685714	10	0.198857	0.0514286	10				p16	Colon	Fold Change
10	Ravichandra Vemuri	2019	167.079	3.71287	8	199.257	14.8515	8	C5BL/6J mice	aging mice (n = 16) 35–36 weeks old;L. acidophilus DDS-1	aging control(ac) and aging probiotic(AP)	TNF-α	Serum	pg/mg
	Ravichandra Vemuri	2019	158.586	9.09091	8	133.333	4.0404	8				IL-10	Serum	pg/mg
	Ravichandra Vemuri	2019	32.3529	3.92157	8	52.9412	7.84314	8				IL-1β	Serum	pg/mg
	Ravichandra Vemuri	2019	859.155	133.803	8	1288.73	49.2958	8				MCP-1	Serum	pg/mg
11	Minhong Ren	2022	104.194	5.80645	6	83.5484	4.51613	6	C57BL/6J male mice (SPF, 18 months old)	The patented Lactobacillus casei LTL1361 strain	control group (basal diet, administered saline) and LTL1361 group (basal diet, administered LTL1363)	SOD	Serum	U/mL
	Minhong Ren	2022	12.129	1.54839	6	14.2581	1.35484	6				MDA	Serum	nmol/mL
	Minhong Ren	2022	41.4476	4.72381	6	29.1048	5.02857	6				SOD	Brain	U/mL
	Minhong Ren	2022	8.74346	1.38743	6	10.1832	1.23037	6				MDA	Brain	nmol/mL
	Minhong Ren	2022	49.8442	3.73832	6	65.1713	3.86293	6				TNF-α	Serum	pg/mL
	Minhong Ren	2022	146.24	8.16	6	124.32	8.16	6				IL-10	Serum	pg/mL
	Minhong Ren	2022	9.49519	1.05769	6	12.9808	1.27404	6				TNF-α	Colon	pg/mg
	Minhong Ren	2022	48.122	3.01766	6	37.7849	3.33868	6				IL-10	Colon	pg/mg
	Minhong Ren	2022	1.96981	0.664151	6	1.06415	0.377358	6				ZO-1	Intestine	Retavie mRNA expression
	Minhong Ren	2022	4.93151	1.01761	6	0.939335	0.391389	6				Cldn1	Intestine	Retavie mRNA expression
	Minhong Ren	2022	2.28355	0.544423	6	1.0586	0.241966	6				ZO-1	Colon	Retavie mRNA expression
	Minhong Ren	2022	1.8717	0.573585	6	1.10189	0.543396	6				Cldn1	Colon	Retavie mRNA expression
12	Qingwei Zeng	2024	1.85728	0.31963	12	2.82441	0.356503	6	Male BALB/c mice aged 6–8 weeks	B. pseudocatenulatum NCU-08 (CGMCC no. 26490)	Model (M) group (n = 8): administered intraperitoneal injections of 150 mg per kg per day D-gal (Sigma-Aldrich, G0750) and orally gavaged with normal saline at a volume equivalent to the probiotic.Low-dose probiotic(L) group (n = 8): administered intraperitoneal injections of 150 mg per kg per day D-gal and daily oral gavage of 1 × 107 CFU mL−1 B. pseudocatenulatum NCU-08. High-dose probiotic(H) …	IL-1β	Brain	Fold Change
	Qingwei Zeng	2025	1.47478	0.267449	12	2.29674	0.34898	6				IL-6	Brain	Fold Change
	Qingwei Zeng	2026	1.57741	0.292234	12	2.21165	0.217872	6				TNF-α	Brain	Fold Change
	Qingwei Zeng	2027	0.630952	0.106185	6	0.295699	0.111038	3				ZO-1	Brain	Fold Change
	Qingwei Zeng	2028	0.644766	0.161594	6	0.348924	0.0224197	3				Ocln1	Brain	Fold Change
	Qingwei Zeng	2030	6.83728	0.675559	12	8.27586	0.443149	6				MDA	Brain	nmol/mg
	Qingwei Zeng	2031	255.472	18.6682	12	217.495	9.42066	6				SOD	Brain	U/mg
	Qingwei Zeng	2033	11.812	1.45585	12	14.8376	0.897525	6				MDA	Serum	nmol/mg
	Qingwei Zeng	2034	55.009	4.62092	12	42.8853	5.27799	6				SOD	Serum	U/mg
	Qingwei Zeng	2035	1.84012	0.449525	12	2.43483	0.218794	6				IL-1β	Colon	Fold Change
	Qingwei Zeng	2036	1.43673	0.278546	12	2.17959	0.408235	6				IL-6	Colon	Fold Change
	Qingwei Zeng	2037	1.37626	0.203442	12	1.90909	0.174857	6				TNF-α	Colon	Fold Change
	Qingwei Zeng	2038	0.449566	0.1456	6	0.154309	0.0462227	3				ZO-1	Intestine	Fold Change
	Qingwei Zeng	2039	0.63529	0.161444	6	0.381916	0.0172164	3				Ocln1	Intestine	Fold Change
13	Renjie Shi	2024	124.025	25.8975	6	226.038	65.4209	6	Two-month-old male C57BL/ 6J mice	L. plantarum LLY-606	After 14 months of feeding, the mice were randomly divided into two groups: the aging group (n = 20) and the probiotic intervention group (aging+606 group, n = 20). LLY-606 (10∧9 CFU/ml)	TNF-α	Serum	pg/mL
	Renjie Shi	2024	13.3927	3.72705	6	26.9042	6.31675	6				IL-1β	Serum	pg/mL
	Renjie Shi	2024	164.414	37.2618	6	99.8498	33.5804	6				SOD	Serum	U/mL
	Renjie Shi	2024	6.59176	1.67434	6	11.9551	3.88685	6				MDA	Serum	nmol/mL
	Renjie Shi	2024	1.01477	0.132378	6	1.57911	0.311987	6				TNF-α	Brain	Retavie mRNA expression
	Renjie Shi	2024	0.866525	0.14142	6	1.58581	0.700039	6				IL-1β	Brain	Retavie mRNA expression
	Renjie Shi	2024	0.977928	0.0916438	6	0.640991	0.0629774	6				SOD	Brain	Retavie mRNA expression
	Renjie Shi	2024	1.02399	0.246308	6	0.380074	0.106463	6				ZO-1	Colon	Retavie mRNA expression
	Renjie Shi	2024	1.04136	0.143681	6	0.429012	0.071104	6				Cldn1	Colon	Retavie mRNA expression
	Renjie Shi	2024	1.0824	0.486023	6	0.537794	0.119044	6				Ocln1	Colon	Retavie mRNA expression
14	Sidharth P Mishra	2024	0.853451	0.351944	5	0.248181	0.112974	5	mice of 10–12 and 78–82 weeks of age (conventional B6 gut-cleansed mice)	Butyrate	half of the old FMT recipients (n = 5) were administered butyrate (2%) in their drinking water for 2 weeks after the day of gut cleansing, and the other half drank normal water	MUC2	Ileum	Fold Change/18S
	Sidharth P Mishra	2024	1.06295	0.57922	5	0.327084	0.329899	5				MUC2	Colon	Fold Change/18S
	Sidharth P Mishra	2024	1.08835	0.59567	5	2.78099	1.50416	5				IL-1β	Colon	Fold Change/18S
	Sidharth P Mishra	2024	1.19258	0.328612	5	2.82193	1.4699	5				IL-6	Colon	Fold Change/18S
	Sidharth P Mishra	2024	1.34211	0.604036	5	2.63858	1.06817	5				TNF-α	Colon	Fold Change/18S
	Sidharth P Mishra	2024	1.28962	0.804177	5	2.87305	1.23309	5				IL-1β	Brain	Fold Change/18S
	Sidharth P Mishra	2024	1.08773	0.516906	5	3.11313	2.11594	5				IL-6	Brain	Fold Change/18S
	Sidharth P Mishra	2024	0.618666	0.405882	5	3.155	1.56539	5				TNF-α	Brain	Fold Change/18S
15	Xiaolin Liu	2025	136.728	4.36922	6	104.861	2.7114	6	C57BL/6J male mice (6 wk)	Limosilactobacillus fermentum TD-3 and Lc. lactis MQ1-1	D-gal groups were injected with 200 μL of sterile saline daily;The PM treatment group mice were intragastrically injected daily with 1.5 × 1010 cfu/kg BW mixture of Lb. fermentum TD-3 and Lc. lactis MQ1-1 (1:1)	SOD	Colon	U/mg
	Xiaolin Liu	2025	2.88267	0.472844	6	7.184	0.775497	6				MDA	Colon	nmol/mg
	Xiaolin Liu	2025	4.1479	0.309483	6	5.83038	0.36869	6				IL-1β	Colon	pg/mg
	Xiaolin Liu	2025	14.4124	0.660143	6	18.7288	0.64059	6				IL-6	Colon	pg/mg
	Xiaolin Liu	2025	119.47	6.2257	6	177.954	1.82161	6				TNF-α	Colon	pg/mg
	Xiaolin Liu	2025	24.4013	1.38438	6	14.0518	1.16996	6				IL-10	Colon	pg/mg
	Xiaolin Liu	2025	0.818252	0.0590001	6	0.422379	0.0246295	6				Cldn1	Colon	Relative protein level
	Xiaolin Liu	2025	1.3878	0.0552149	6	0.300654	0.0239255	6				Ocln1	Colon	Relative protein level
	Xiaolin Liu	2025	0.884558	0.0616475	6	0.512249	0.12538	6				ZO-1	Colon	Relative protein level
16	Porntipha Vitheejongjaroen	2022	109.756	5.4878	5	70.6098	5.12195	5	Eight-week-old male Sprague Dawley rats	Bifidobacterium animalis MSMC83	The D-galactose group was treated with normal saline via oral gavage and subcutaneously injected with 5% (w/v) D-gal dissolved in normal saline (500 mg/kg body weight) once a day for 8 weeks. The D-gal plus probiotic group received the B. animalis MSMC83 by oral gavage at a concentration of 109 CFU/day and was injected daily with 5% (w/v) D-gal, as described earlier.	TNF-α	Liver	pg/mL
	Porntipha Vitheejongjaroen	2022	12.3743	1.63042	5	4.52632	1.38054	5				MDA	Plasma	nmol/mL
	Porntipha Vitheejongjaroen	2022	6.7538	0.576467	5	4.44377	0.422481	5				MDA	Liver	nmol/mL
	Porntipha Vitheejongjaroen	2022	126.947	15.6248	5	179.211	15.42	5				SOD	Plasma	U/mL
	Porntipha Vitheejongjaroen	2022	115.339	11.3544	5	172.629	9.67294	5				SOD	Liver	U/mL
17	Huixian Han	2025	1.5229	0.458902	12	3.28947	0.418129	6	Six-week-old male C57BL/6J mice	Lactiplantibacillus plantarum and Lacticaseibacillus casei	The control group received daily intraperitoneal and oral administrations of sterile saline. The other groups were administered D-galactose intraperitoneally (500 mg/kg·bw/day) and lychee fermentate orally at the indicated doses for eight consecutive weeks.The model group (n = 6), lychee fermentate group (n = 12)	p16	Colon	Retavie mRNA expression
	Huixian Han	2025	0.762295	0.157787	12	0.586066	0.127049	6				MUC2	Colon	Retavie mRNA expression
	Huixian Han	2025	1.24576	0.518644	12	2.51186	0.335593	6				IL-1β	Colon	Retavie mRNA expression
	Huixian Han	2025	1.23588	0.234219	12	2.5814	0.229236	6				IL-6	Colon	Retavie mRNA expression
	Huixian Han	2025	1.36601	0.254902	12	2.57516	0.457516	6				TNF-α	Colon	Retavie mRNA expression
	Huixian Han	2025	1.37101	0.265356	12	2.99754	0.0884521	6				MCP-1	Colon	Retavie mRNA expression
	Huixian Han	2025	24.5201	5.0774	12	31.3313	3.71517	6				MDA	Serum	U/mL
	Huixian Han	2025	5.2638	0.699387	12	3.60736	0.736196	6				SOD	Serum	U/mL
18	Yihong Zeng	2025	121.304	2.49343	8	103.261	16.0308	8	ICR mice, 8 weeks, male	Bifidobacterium breve NKU BB 1–13	The model group and B. breve group were administered daily injections of 300 mg/kg D_x0002_galactose. Furthermore, B. breve group was administered 0.2 mL of NKU BB 1–13 solution containing 1 × 109 CFU/mL on a daily basis, while the control and model groups received an equivalent volume of 0.9 % NaCl via oral administration.	SOD	Colon	U/mL
	Yihong Zeng	2025	2.27689	0.628256	8	4.47738	2.01188	8				MDA	Colon	nmol/mg
	Yihong Zeng	2025	115.767	12.595	8	45.5989	12.4591	8				SOD	Serum	U/mL
	Yihong Zeng	2025	7.60855	2.60849	8	11.6053	3.04887	8				MDA	Serum	nmol/mL
	Yihong Zeng	2025	117.216	11.2673	8	98.6388	19.6909	8				GSH	Serum	μmol/L
	Yihong Zeng	2025	149.704	16.9263	8	180.671	2.47796	8				TNF-α	Colon	ng/mL
	Yihong Zeng	2025	19.4311	1.58788	8	22.6879	3.78898	8				IL-6	Colon	ng/mL
	Yihong Zeng	2025	2.1288	1.25224	8	0.536673	0.250447	8				MUC2	Colon	Retavie mRNA expression
	Yihong Zeng	2025	3.87011	2.7758	8	0.987544	0.640569	8				Cldn1	Colon	Retavie mRNA expression
19	Jialong Fang	2025	0.808989	0.278652	10	2.13034	0.359551	10	male C57BL/6J mice	CCFM8610	Model group: mice were gavaged with 0.9% saline solution at 200 μL. CCFM8610 group: mice were gavaged with 200 μL of 5 × 109 CFU/mL of CCFM8610	IL-1β	Colon	Retavie mRNA expression
	Jialong Fang	2025	1.20449	0.0898876	10	3.06517	0.521348	10				IL-6	Colon	Retavie mRNA expression
	Jialong Fang	2025	1.36629	0.242697	10	0.422472	0.116854	10				IL-10	Colon	Retavie mRNA expression
	Jialong Fang	2025	1.52809	0.161798	10	2.66067	0.386517	10				TNF-α	Colon	Retavie mRNA expression
	Jialong Fang	2025	1.6156	0.125348	10	2.18663	0.417827	10				p16	Colon	Retavie mRNA expression
	Jialong Fang	2025	631.164	61.144	10	347.14	35.503	10				SOD	Colon	U/mg
	Jialong Fang	2025	1.55952	0.136905	10	2.53571	0.160714	10				MDA	Colon	nmol/mg
	Jialong Fang	2025	644.366	19.3662	10	573.944	14.0845	10				GSH	Colon	U/mg
	Jialong Fang	2025	1.64557	0.180832	10	0.507836	0.0753466	10				Ocln1	Colon	Retavie mRNA expression
	Jialong Fang	2025	1.49017	0.0907716	10	0.673222	0.0529501	10				ZO-1	Colon	Retavie mRNA expression
	Jialong Fang	2025	3.14093	0.389805	10	0.794603	0.0824588	10				Cldn1	Colon	Retavie mRNA expression
	Jialong Fang	2025	3.99248	0.270677	10	0.676692	0.075188	10				MUC2	Colon	Retavie mRNA expression
20	Hui Nie	2024	327.052	12.1581	5	238.298	24.3161	5	Seven-week-old male BALB/c mice	L. plantarum MWFLp-182	The model group (LD) was intraperitoneally injected with 800 mg/kg of body weight of D-galactose (D-gal) every day and oral gavage with physiological saline. The treatment group (LH) was intraperitoneally injected with 800 mg/kg body weight of D-gal every day and oral gavage with 1 × 109 CFU/mL per mouse of L. plantarum MWFLp-182 every day	SOD	Serum	U/mL
	Hui Nie	2024	4.21277	0.218845	5	5.37994	0.109422	5				MDA	Serum	U/mL
	Hui Nie	2024	216.012	14.3505	5	160.121	9.81873	5				SOD	Brain	U/mL
	Hui Nie	2024	2.78679	0.456456	5	5.18919	1.2973	5				MDA	Brain	U/mL
	Hui Nie	2024	7.82961	0.162272	5	17.6471	0.283976	5				IL-1β	Serum	pg/mL
	Hui Nie	2024	20.6544	0.869121	5	9.81595	0.460123	5				IL-10	Serum	pg/mL
	Hui Nie	2024	15.4601	0.654397	5	36.1554	1.79959	5				TNF-α	Serum	pg/mL
	Hui Nie	2024	27.7256	0.657895	5	38.7218	1.2218	5				IL-1β	Liver	pg/mL
	Hui Nie	2024	65.9887	2.56121	5	50.1695	0.602637	5				IL-10	Liver	pg/mL
	Hui Nie	2024	74.5318	3.55805	5	89.3258	2.99625	5				TNF-α	Liver	pg/mL
	Hui Nie	2024	33.1389	0.720412	5	52.4871	1.74957	5				IL-1β	Colon	pg/mL
	Hui Nie	2024	65.4045	1.37694	5	45.4389	3.85542	5				IL-10	Colon	pg/mL
	Hui Nie	2024	71.9931	1.20275	5	94.6735	3.60825	5				TNF-α	Colon	pg/mL
	Hui Nie	2024	0.777273	0.0872727	5	0.477273	0.106364	5				Ocln1	Colon	Fold Change
	Hui Nie	2024	1.55229	0.0807339	5	0.649541	0.13945	5				Cldn1	Colon	Fold Change
	Hui Nie	2024	1.07078	0.0958904	5	0.609589	0.0593607	5				ZO-1	Colon	Fold Change
21	Feng Chen	2023	1.59675	0.194726	8	2.23286	0.201217	8	Eight-week-old male ICR mice	L. plantarum CCFM8661	The L. plantarum CCFM8661 intervention group received 109 CFU of live bacteria by gavage daily,17,28 and the model groups received sterile saline by gavage (200 μL each) for 2 months.	p16	Brain	Retavie mRNA expression
	Feng Chen	2023	1.19451	0.0961098	8	1.47368	0.0686499	8				TNF-α	Brain	Retavie mRNA expression
	Feng Chen	2023	1.05517	0.037931	8	1.24828	0.0724138	8				IL-1β	Brain	Retavie mRNA expression
	Feng Chen	2023	1.26147	0.087156	8	1.55505	0.119266	8				IL-6	Brain	Retavie mRNA expression
	Feng Chen	2023	3.48889	0.122222	8	4.31111	0.133333	8				MDA	Brain	μmol/g
	Feng Chen	2023	3.6	0.151111	8	2.97778	0.124444	8				GSH	Brain	μmol/g
	Feng Chen	2023	53.9073	1.5894	8	48.0795	2.51656	8				SOD	Brain	U/mg
22	Li-Han Chen	2021	4.62385	0.266055	4	6	0.238532	4	SAMP8 mice	LPPS23	FA (aged mice administered saline), FPS23L (aged mice administered low dose 1 × 108 CFU LPPS23/mouse/day), and FPS23H (aged mice administered high dose 1 × 109 LPPS23 CFU/mouse/day)	TNF-α	Intestine	pg/mL
	Li-Han Chen	2021	280.66	17.6887	4	382.075	4.71698	4				MCP-1	Intestine	pg/mL
23	Lei Wu	2025	60.6733	9.59679	5	86.1845	13.0242	5	SAMP8 (SPF grade) mice	Lactobacillus plantarum 124 (LP124)	MOD (SAMP8, 6 mice) groups received 0.2 mL of normal saline by gavage daily. For the LP124 test group (SAMP8, 6 mice), 0.2 mL of LP124 suspension containing 1.0 ± 0.05 × l09 colony forming units (CFU)/mL was administered	IL-1β	Colon	pg/mL
	Lei Wu	2025	363.861	26.8356	5	460.396	40.3321	5				TNF-α	Colon	pg/mL
	Lei Wu	2025	227.556	25.6657	5	163.753	17.1409	5				IL-10	Colon	pg/mL
	Lei Wu	2025	65.2048	8.60135	5	94.0482	7.77066	5				IL-6	Colon	pg/mL
	Lei Wu	2025	47.4449	6.66054	5	33.6653	3.01356	5				SOD	Colon	ng/mL
	Lei Wu	2025	10.9274	0.564516	5	15.3306	0.746458	5				MDA	Colon	nmol/mL
	Lei Wu	2025	124.5	13.9391	5	87.3571	5.16686	5				ZO-1	Colon	ng/mL
	Lei Wu	2025	5.26667	0.494249	5	4.41982	0.434427	5				Ocln1	Colon	ng/mL
	Lei Wu	2025	583.094	57.6298	5	411.871	29.7715	5				Cldn1	Colon	ng/mL
	Lei Wu	2025	68.9091	8.65522	5	82.7879	14.0598	5				IL-1β	Liver	pg/mL
	Lei Wu	2025	404.211	42.4615	5	473.441	80.0671	5				TNF-α	Liver	pg/mL
	Lei Wu	2025	263.758	23.6879	5	191.03	23.3548	5				IL-10	Liver	pg/mL
	Lei Wu	2025	73.2475	13.099	5	89.3465	13.5717	5				IL-6	Liver	pg/mL
	Lei Wu	2025	50.7287	8.45239	5	40.6512	6.56988	5				SOD	Liver	ng/mL
	Lei Wu	2025	12.7612	0.733045	5	14.5864	1.0862	5				MDA	Liver	nmol/mL
	Lei Wu	2025	20.892	2.60761	5	25.993	2.07134	5				Endotoxin	Serum
