# Supplementary material for: A Multi‐Organ Atlas Links Gut Microbial Metabolites to Systemic Redox Changes in Aging Mice
Source: Aging Cell. 2026 Mar 9;25(3):e70433. doi: 10.1111/acel.70433 (PMC12968584; doi:10.1111/acel.70433)
Supplement: Supplementary file 1 — Data S1: acel70433‐sup‐0001‐Supinfo.zip. [file ACEL-25-e70433-s001.zip › acel70433-sup-0001-Supinfo/Aging Meta-Analysis SYRCLE RoB.xlsx]

## Sheet: Sheet2
Number	Study	Type of bias
		Selection bias		Selection bias		Selection bias		Performance bias		Performance bias		Detection bias		Detection bias		Attrition bias		Reporting bias		Other
		Sequence generation		Baseline characteristics		Allocation concealment		Random housing		Blinding（study team）		Random outcome assessment		Blinding（outcome assessors）		Incomplete outcome data		Selective outcome reporting		Other sources of bias
		Describe the methods used, if any, to generate the allocation sequence in sufficient detail to allow an assessment whether it should produce comparable groups.		Describe all the possible prognostic factors or animal characteristics, if any, that are compared in order to judge whether or not intervention and control groups were similar at the start of the experiment.		Describe the method used to conceal the allocation sequence in sufficient detail to determine whether intervention allocations could have been foreseen before or during enrolment.		Describe all measures used, if any, to house the animals randomly within the animal room.		Describe all measures used, if any, to blind trial caregivers and researchers from knowing which intervention each animal received. Provide any information relating to whether the intended blinding was effective.		Describe whether or not animals were selected at random for outcome assessment, and which methods to select the animals, if any, were used.		Describe all measures used, if any, to blind outcome assessors from knowing which intervention each animal received. Provide any information relating to whether the intended blinding was effective.		Describe the completeness of outcome data for each main outcome, including attrition and exclusions from the analysis. State whether attrition and exclusions were reported, the numbers in each intervention group (compared with total randomized animals), reasons for attrition or exclusions, and any re-inclusions in analyses for the review.		State how selective outcome reporting was examined and what was found.		State any important concerns about bias not covered by other domains in the tool.
		Was the allocation sequence adequately generated and applied?		Were the groups similar at baseline or were they adjusted for confounders in the analysis?		Was the allocation adequately concealed?		Were the animals randomly housed during the experiment?		Were the caregivers and/or investigators blinded from knowledge which intervention each animal received during the experiment?		Were animals selected at random for outcome assessment?		Was the outcome assessor blinded?		Were incomplete outcome data adequately addressed?		Are reports of the study free of selective outcome reporting?		Was the study apparently free of other problems that could result in high risk of bias?
		Answer question	Risk of bias	Answer question	Risk of bias	Answer question	Risk of bias	Answer question	Risk of bias	Answer question	Risk of bias	Answer question	Risk of bias	Answer question	Risk of bias	Answer question	Risk of bias	Answer question	Risk of bias	Answer question	Risk of bias
1	Aimee Parker,et al,2022	Unclear	Unclear	Yes	Low	Unclear	Unclear	Yes	Low	Unclear	Unclear	Unclear	Unclear	Unclear	Unclear	Yes	Low	Yes	Low	Yes	Low
2	Annette Brandt,et al,2022	Unclear	Unclear	Yes	Low	Unclear	Unclear	Unclear	Unclear	Unclear	Unclear	Unclear	Unclear	Unclear	Unclear	Yes	Low	Yes	Low	Yes	Low
3	Dandan Wang,et al,2025	Unclear	Unclear	Yes	Low	Unclear	Unclear	Unclear	Unclear	Unclear	Unclear	Unclear	Unclear	Unclear	Unclear	Yes	Low	Yes	Low	Yes	Low
4	Sidharth P Mishra,et al,2024	Unclear	Unclear	Yes	Low	Unclear	Unclear	Unclear	Unclear	Unclear	Unclear	Unclear	Unclear	Unclear	Unclear	Yes	Low	Yes	Low	Yes	Low
5	Kyung-Ah Kim,et al,2016	Unclear	Unclear	Yes	Low	Unclear	Unclear	Unclear	Unclear	Unclear	Unclear	Unclear	Unclear	Unclear	Unclear	Yes	Low	Yes	Low	Yes	Low
6	Lu Wang,et al,2024	Yes	Low	Yes	Low	Unclear	Unclear	Unclear	Unclear	Unclear	Unclear	Unclear	Unclear	Unclear	Unclear	Yes	Low	Yes	Low	Yes	Low
7	Sarah E Webster,et al,2023	Unclear	Unclear	Yes	Low	Unclear	Unclear	Unclear	Unclear	Unclear	Unclear	Unclear	Unclear	Unclear	Unclear	Yes	Low	Yes	Low	Yes	Low
8	Paola Elizabeth Gamez-Macias,et al,2024	Unclear	Unclear	Yes	Low	Unclear	Unclear	Unclear	Unclear	Unclear	Unclear	Unclear	Unclear	Unclear	Unclear	Yes	Low	Yes	Low	Yes	Low
9	Shaohua Chen,et al,2024	Unclear	Unclear	Yes	Low	Unclear	Unclear	Unclear	Unclear	Unclear	Unclear	Unclear	Unclear	Unclear	Unclear	Yes	Low	Yes	Low	Yes	Low
10	Yanli Li,et al,2024	Unclear	Unclear	Yes	Low	Unclear	Unclear	Unclear	Unclear	Unclear	Unclear	Unclear	Unclear	Unclear	Unclear	Yes	Low	Yes	Low	Yes	Low
11	Yuji Morita,et al,2018	Unclear	Unclear	Yes	Low	Unclear	Unclear	Unclear	Unclear	Unclear	Unclear	Unclear	Unclear	Unclear	Unclear	Yes	Low	Yes	Low	Yes	Low
12	Ravichandra Vemuri,et al,2019	Unclear	Unclear	Yes	Low	Unclear	Unclear	Unclear	Unclear	Unclear	Unclear	Unclear	Unclear	Unclear	Unclear	Yes	Low	Yes	Low	Yes	Low
13	Melissa N Conley,et al,2016	Unclear	Unclear	Yes	Low	Unclear	Unclear	Unclear	Unclear	Unclear	Unclear	Unclear	Unclear	Unclear	Unclear	Yes	Low	Yes	Low	Yes	Low
14	Yingli Jing,et al,2024	Unclear	Unclear	Yes	Low	Unclear	Unclear	Unclear	Unclear	Unclear	Unclear	Unclear	Unclear	Unclear	Unclear	Yes	Low	Yes	Low	Yes	Low
15	Vienna E Brunt,et al,2021	Unclear	Unclear	Yes	Low	Unclear	Unclear	Unclear	Unclear	Unclear	Unclear	Unclear	Unclear	Unclear	Unclear	Yes	Low	Yes	Low	Yes	Low
16	Renjie Shi,et al,2024	Unclear	Unclear	Yes	Low	Unclear	Unclear	Unclear	Unclear	Unclear	Unclear	Unclear	Unclear	Unclear	Unclear	Yes	Low	Yes	Low	Yes	Low
17	Jiali Ni,et al,2025	Unclear	Unclear	Yes	Low	Unclear	Unclear	Unclear	Unclear	Unclear	Unclear	Unclear	Unclear	Unclear	Unclear	Yes	Low	Yes	Low	Yes	Low
18	Nicholas A Crossland,et al,2023	Unclear	Unclear	Yes	Low	Unclear	Unclear	Unclear	Unclear	Unclear	Unclear	Unclear	Unclear	Unclear	Unclear	Yes	Low	Yes	Low	Yes	Low
19	Xiangjun Zeng,et al,2023	Unclear	Unclear	Yes	Low	Unclear	Unclear	Unclear	Unclear	Unclear	Unclear	Unclear	Unclear	Unclear	Unclear	Yes	Low	Yes	Low	Yes	Low
20	Chak Kwong Cheng,et al,2024	Unclear	Unclear	Yes	Low	Unclear	Unclear	Unclear	Unclear	Unclear	Unclear	Unclear	Unclear	Unclear	Unclear	Yes	Low	Yes	Low	Yes	Low
21	Xiuxiu Chen,et al,2024	Unclear	Unclear	Yes	Low	Unclear	Unclear	Unclear	Unclear	Unclear	Unclear	Unclear	Unclear	Unclear	Unclear	Yes	Low	Yes	Low	Yes	Low
22	Juneyoung Lee,et al,2020	Unclear	Unclear	Yes	Low	Unclear	Unclear	Unclear	Unclear	Unclear	Unclear	Unclear	Unclear	Unclear	Unclear	Yes	Low	Yes	Low	Yes	Low
23	Xueqin Yang,et al,2019	Unclear	Unclear	Yes	Low	Unclear	Unclear	Unclear	Unclear	Unclear	Unclear	Unclear	Unclear	Unclear	Unclear	Yes	Low	Yes	Low	Yes	Low
24	Ibrahim Yusufu,et al,2021	Unclear	Unclear	Yes	Low	Unclear	Unclear	Unclear	Unclear	Unclear	Unclear	Unclear	Unclear	Unclear	Unclear	Yes	Low	Yes	Low	Yes	Low
25	Rui-Ding Li,et al,2023	Unclear	Unclear	Yes	Low	Unclear	Unclear	Unclear	Unclear	Unclear	Unclear	Unclear	Unclear	Unclear	Unclear	Yes	Low	Yes	Low	Yes	Low
26	Kaikwa Wuttisa,et al,2025	Unclear	Unclear	Yes	Low	Unclear	Unclear	Unclear	Unclear	Unclear	Unclear	Unclear	Unclear	Unclear	Unclear	Yes	Low	Yes	Low	Yes	Low
27	Yihui Cai,et al,2024	Unclear	Unclear	Yes	Low	Unclear	Unclear	Unclear	Unclear	Unclear	Unclear	Unclear	Unclear	Unclear	Unclear	Yes	Low	Yes	Low	Yes	Low
28	Sheng-Yao Wang,et al,2025	Unclear	Unclear	Yes	Low	Unclear	Unclear	Unclear	Unclear	Unclear	Unclear	Unclear	Unclear	Unclear	Unclear	Yes	Low	Yes	Low	Yes	Low
29	Jin-Ju Jeong,et al,2015	Unclear	Unclear	Yes	Low	Unclear	Unclear	Unclear	Unclear	Unclear	Unclear	Unclear	Unclear	Unclear	Unclear	Yes	Low	Yes	Low	Yes	Low
30	Minhong Ren,et al,2022	Unclear	Unclear	Yes	Low	Unclear	Unclear	Unclear	Unclear	Unclear	Unclear	Unclear	Unclear	Unclear	Unclear	Yes	Low	Yes	Low	Yes	Low
31	Qingwei Zeng,et al,2024	Unclear	Unclear	Yes	Low	Unclear	Unclear	Unclear	Unclear	Unclear	Unclear	Unclear	Unclear	Unclear	Unclear	Yes	Low	Yes	Low	Yes	Low
32	Xiaolin Liu,et al,2025	Unclear	Unclear	Yes	Low	Unclear	Unclear	Unclear	Unclear	Unclear	Unclear	Unclear	Unclear	Unclear	Unclear	Yes	Low	Yes	Low	Yes	Low
33	Porntipha Vitheejongjaroen,et al,2022	Yes	Low	Yes	Low	Unclear	Unclear	Unclear	Unclear	Unclear	Unclear	Unclear	Unclear	Unclear	Unclear	Yes	Low	Yes	Low	Yes	Low
34	Huixian Han,et al,2025	Unclear	Unclear	Yes	Low	Unclear	Unclear	Unclear	Unclear	Unclear	Unclear	Unclear	Unclear	Unclear	Unclear	Yes	Low	Yes	Low	Yes	Low
35	Yihong Zeng,et al,2025	Unclear	Unclear	Yes	Low	Unclear	Unclear	Unclear	Unclear	Unclear	Unclear	Unclear	Unclear	Unclear	Unclear	Yes	Low	Yes	Low	Yes	Low
36	Jialong Fang,et al,2025	Unclear	Unclear	Yes	Low	Unclear	Unclear	Unclear	Unclear	Unclear	Unclear	Unclear	Unclear	Unclear	Unclear	Yes	Low	Yes	Low	Yes	Low
37	Hui Nie,et al,2024	Unclear	Unclear	Yes	Low	Unclear	Unclear	Unclear	Unclear	Unclear	Unclear	Unclear	Unclear	Unclear	Unclear	Yes	Low	Yes	Low	Yes	Low
38	Feng Chen,et al,2023	Unclear	Unclear	Yes	Low	Unclear	Unclear	Unclear	Unclear	Unclear	Unclear	Unclear	Unclear	Unclear	Unclear	Yes	Low	Yes	Low	Yes	Low
39	Li-Han Chen,et al,2021	Unclear	Unclear	Yes	Low	Unclear	Unclear	Unclear	Unclear	Unclear	Unclear	Unclear	Unclear	Unclear	Unclear	Yes	Low	Yes	Low	Yes	Low
40	Lei Wu,et al,2025	Unclear	Unclear	Yes	Low	Unclear	Unclear	Unclear	Unclear	Unclear	Unclear	Unclear	Unclear	Unclear	Unclear	Yes	Low	Yes	Low	Yes	Low
