# Supplementary material for: A Multi‐Organ Atlas Links Gut Microbial Metabolites to Systemic Redox Changes in Aging Mice
Source: Aging Cell. 2026 Mar 9;25(3):e70433. doi: 10.1111/acel.70433 (PMC12968584; doi:10.1111/acel.70433)
Supplement: Supplementary file 1 — Data S1: acel70433‐sup‐0001‐Supinfo.zip. [file ACEL-25-e70433-s001.zip › acel70433-sup-0001-Supinfo/Bias Estimation Natural Aging.csv]

Study	Sequence generation	Baseline characteristics	Allocation concealment	Random housing	Blinding(study team)	Random outcome assessment	Blinding(outcome assessors)	Incomplete outcome data	Selective outcome reporting	Other sources of bias
Aimee Parker,et al,2022	Unclear	Low	Unclear	Low	Unclear	Unclear	Unclear	Low	Low	Low
Annette Brandt,et al,2022	Unclear	Low	Unclear	Unclear	Unclear	Unclear	Unclear	Low	Low	Low
Dandan Wang,et al,2025	Unclear	Low	Unclear	Unclear	Unclear	Unclear	Unclear	Low	Low	Low
Sidharth P Mishra,et al,2024	Unclear	Low	Unclear	Unclear	Unclear	Unclear	Unclear	Low	Low	Low
Kyung-Ah Kim,et al,2016	Unclear	Low	Unclear	Unclear	Unclear	Unclear	Unclear	Low	Low	Low
Lu Wang,et al,2024	Low	Low	Unclear	Unclear	Unclear	Unclear	Unclear	Low	Low	Low
Sarah E Webster,et al,2023	Unclear	Low	Unclear	Unclear	Unclear	Unclear	Unclear	Low	Low	Low
Paola Elizabeth Gamez-Macias,et al,2024	Unclear	Low	Unclear	Unclear	Unclear	Unclear	Unclear	Low	Low	Low
Shaohua Chen,et al,2024	Unclear	Low	Unclear	Unclear	Unclear	Unclear	Unclear	Low	Low	Low
Yanli Li,et al,2024	Unclear	Low	Unclear	Unclear	Unclear	Unclear	Unclear	Low	Low	Low
Yuji Morita,et al,2018	Unclear	Low	Unclear	Unclear	Unclear	Unclear	Unclear	Low	Low	Low
Ravichandra Vemuri,et al,2019	Unclear	Low	Unclear	Unclear	Unclear	Unclear	Unclear	Low	Low	Low
Melissa N Conley,et al,2016	Unclear	Low	Unclear	Unclear	Unclear	Unclear	Unclear	Low	Low	Low
Yingli Jing,et al,2024	Unclear	Low	Unclear	Unclear	Unclear	Unclear	Unclear	Low	Low	Low
Vienna E Brunt,et al,2021	Unclear	Low	Unclear	Unclear	Unclear	Unclear	Unclear	Low	Low	Low
Renjie Shi,et al,2024	Unclear	Low	Unclear	Unclear	Unclear	Unclear	Unclear	Low	Low	Low
Jiali Ni,et al,2025	Unclear	Low	Unclear	Unclear	Unclear	Unclear	Unclear	Low	Low	Low
Nicholas A Crossland,et al,2023	Unclear	Low	Unclear	Unclear	Unclear	Unclear	Unclear	Low	Low	Low
Xiangjun Zeng,et al,2023	Unclear	Low	Unclear	Unclear	Unclear	Unclear	Unclear	Low	Low	Low
Chak Kwong Cheng,et al,2024	Unclear	Low	Unclear	Unclear	Unclear	Unclear	Unclear	Low	Low	Low
Xiuxiu Chen,et al,2024	Unclear	Low	Unclear	Unclear	Unclear	Unclear	Unclear	Low	Low	Low
Juneyoung Lee,et al,2020	Unclear	Low	Unclear	Unclear	Unclear	Unclear	Unclear	Low	Low	Low
Xueqin Yang,et al,2019	Unclear	Low	Unclear	Unclear	Unclear	Unclear	Unclear	Low	Low	Low
Ibrahim Yusufu,et al,2021	Unclear	Low	Unclear	Unclear	Unclear	Unclear	Unclear	Low	Low	Low
Rui-Ding Li,et al,2023	Unclear	Low	Unclear	Unclear	Unclear	Unclear	Unclear	Low	Low	Low
Kaikwa Wuttisa,et al,2025	Unclear	Low	Unclear	Unclear	Unclear	Unclear	Unclear	Low	Low	Low
Yihui Cai,et al,2024	Unclear	Low	Unclear	Unclear	Unclear	Unclear	Unclear	Low	Low	Low
Sheng-Yao Wang,et al,2025	Unclear	Low	Unclear	Unclear	Unclear	Unclear	Unclear	Low	Low	Low
Jin-Ju Jeong,et al,2015	Unclear	Low	Unclear	Unclear	Unclear	Unclear	Unclear	Low	Low	Low
Minhong Ren,et al,2022	Unclear	Low	Unclear	Unclear	Unclear	Unclear	Unclear	Low	Low	Low
Qingwei Zeng,et al,2024	Unclear	Low	Unclear	Unclear	Unclear	Unclear	Unclear	Low	Low	Low
Xiaolin Liu,et al,2025	Unclear	Low	Unclear	Unclear	Unclear	Unclear	Unclear	Low	Low	Low
Porntipha Vitheejongjaroen,et al,2022	Low	Low	Unclear	Unclear	Unclear	Unclear	Unclear	Low	Low	Low
Huixian Han,et al,2025	Unclear	Low	Unclear	Unclear	Unclear	Unclear	Unclear	Low	Low	Low
Yihong Zeng,et al,2025	Unclear	Low	Unclear	Unclear	Unclear	Unclear	Unclear	Low	Low	Low
Jialong Fang,et al,2025	Unclear	Low	Unclear	Unclear	Unclear	Unclear	Unclear	Low	Low	Low
Hui Nie,et al,2024	Unclear	Low	Unclear	Unclear	Unclear	Unclear	Unclear	Low	Low	Low
Feng Chen,et al,2023	Unclear	Low	Unclear	Unclear	Unclear	Unclear	Unclear	Low	Low	Low
Li-Han Chen,et al,2021	Unclear	Low	Unclear	Unclear	Unclear	Unclear	Unclear	Low	Low	Low
Lei Wu,et al,2025	Unclear	Low	Unclear	Unclear	Unclear	Unclear	Unclear	Low	Low	Low
