# Supplementary material for: A Multi‐Organ Atlas Links Gut Microbial Metabolites to Systemic Redox Changes in Aging Mice
Source: Aging Cell. 2026 Mar 9;25(3):e70433. doi: 10.1111/acel.70433 (PMC12968584; doi:10.1111/acel.70433)
Supplement: Supplementary file 1 — Data S1: acel70433‐sup‐0001‐Supinfo.zip. [file ACEL-25-e70433-s001.zip › acel70433-sup-0001-Supinfo/CORTEX.xlsx]

## Sheet: Sheet1
NO	Name	model	rate	M4PZQC1	M4PZA8	M4PZA11	M4PZA14	M4PZA17	M4PZA20	M4PZA23	M16PZQC1	M16PZA6	M16PZA7	M16PZA9	M16PZA10	M16PZA12	M16PZA13	M16PZA15	M16PZA16	M16PZ103	M16PZ104
1	Succinic acid	neg	6	202000	194000				280000		179000	187000	172000		372000	361000	234000		350000	137000	213000
1	Dimethyluracil	pos	0	479000	322000	281000	279000	297000	263000	496000	133000	60300	102000	101000	61200	93500	50500	31900	100000	90000	114000
3	Ethyl 2-methyl-3,4-pentadienoate	neg	10		2130		990	1190		1830		4140		2210	460		3390
3	Dimedazol	pos	0	1730000	1390000	1490000	1690000	2510000	3210000	2890000	1750000	1580000	1600000	1380000	1640000	1680000	1180000	650000	1560000	1300000	1270000
4	Mevalonic acid	pos	1	63200	60600	94300	61400	73600	76500	64000	28200	24300	20500	14600	82600	19100	20700	14300	44800	36100
4	2-Propylglutaric acid	neg	1	567000	1960000	131000	772000	1120000	181000	1110000	567000	1190000	83300	1200000		64100	1250000	732000	105000	1420000	1690000
5	Curcumenone	neg	0	11800	22200	21600	29600	20000	20600	21000	22300	25800	27000	21700	18900	14200	23400	24300	38600	29900	37300
5	dimethyl sulfone	pos	0	1460000	1790000	1450000	1330000	1800000	957000	1010000	157000	169000	168000	171000	133000	99500	186000	192000	142000	463000	428000
6	Picolinic acid	pos	0	40900	56900	48700	63300	52800	43300	46700	41400	35300	43200	30000	47100	54600	36500	36800	46400	46100	38100
6	2,3-DIHYDROXYBENZOATE	neg	0	116000	146000	106000	147000	134000	111000	124000	105000	123000	110000	115000	94700	94600	138000	171000	74100	117000	125000
7	Atenolol	pos	0	11300	7390	9530	7410	5170	6060	5530	14300	8940	11700	21600	16100	14200	13500	16900	23400	13300	11900
7	3-Hydroxyoctanoate	neg	0	110000	134000	110000	107000	142000	104000	104000	122000	119000	112000	136000	106000	102000	124000	123000	104000	119000	113000
8	PS 32:2	neg	2		317	398	402	658	1040	589	928	281	396	371	792		333	342	906	940	346
8	Cytosine	pos	0	119000	140000	68700	116000	121000	109000	73600	80200	58800	123000	69900	61000	39300	75500	79000	67500	74100	97800
9	Ornithine	pos	2	37500	41100	24100	41700	26900	55000	35100	17800	25300	25200	21800	32500			40800	32000	28500	33000
9	2-Methylglutaric acid	neg	0	5490	5250	5000	4900	4770	4470	5180	4210	5750	5570	5420	1850	2890	4090	7160	4820	4680	4450
10	3-methylolphenol	pos	8	1390	1920	1360	1830	532	1850					531				1730		1480	986
10	D-Mannose	neg	0	202000	215000	244000	237000	135000	378000	166000	151000	76400	117000	112000	158000	105000	76400	228000	174000	90200	107000
11	5-Hydroxylysine	pos	0	45400	36600	49400	31900	37700	29500	42700	26800	19700	35500	19200	18900	19700	30800	25800	7470	28900	30300
11	Glutaric acid	neg	0	439000	482000	432000	523000	361000	480000	428000	358000	344000	363000	392000	270000	201000	333000	521000	280000	339000	399000
12	L-Glutamic acid	neg	0	28600000	34300000	33900000	27200000	34100000	25500000	32700000	30500000	27700000	22400000	32900000	21700000	19300000	30100000	39600000	21700000	30600000	26500000
13	N-Acetylneuraminic acid	neg	0	65000	63900	57800	62300	67300	76100	62200	65400	61400	55400	62100	62300	82900	57000	64300	59400	68600	63900
13	3-Methylhistidine	pos	0	465000	421000	367000	484000	388000	426000	384000	432000	338000	486000	496000	391000	441000	460000	424000	414000	526000	403000
14	Diisooctyl phthalate	pos	0	9530	3860	7670	12800	14500	13300	8430	10900	14000	13800	14100	15400	13700	14200	12600	15100	11000	17100
15	2-DEOXY-D-GLUCOSE	neg	0	68100	47300	116000	55700	65400	62900	58600	57500	31300	65300	41600	102000	87900	37500	88400	71200	30200	33700
15	Orotic acid	pos	0	934000	1000000	608000	887000	745000	1330000	547000	525000	387000	484000	469000	1070000	647000	431000	585000	1010000	466000	506000
16	2,5-Furandicarboxylic acid	pos	0	952000	933000	776000	862000	703000	1880000	1020000	599000	513000	586000	480000	922000	848000	515000	795000	1310000	539000	717000
17	Choline	pos	0	82700000	82200000	75300000	83200000	86700000	78800000	78400000	76400000	72800000	73400000	73700000	69700000	65100000	74000000	99700000	66700000	76400000	75900000
18	Phosphoric acid	neg	2		421000	572000	932000		490000	792000	909000	1450000	606000	604000	1290000	1130000	942000	489000	650000	654000	1120000
18	Choline-d4 1	pos	0	15100	19000	16800	11300	11300	15800	13100	13200	5810	9830	10800	7960	13300	9110	14800	5870	10500	14800
19	1-Methyladenosine	pos	0	507000	741000	742000	805000	664000	723000	650000	667000	611000	609000	594000	1490000	679000	682000	1180000	689000	626000	792000
19	2-OXO 1	neg	0	610000	361000	512000	805000	843000	454000	1090000	1190000	1490000	994000	1980000	961000	939000	2200000	838000	350000	1690000	2030000
20	3-Phenylbutyric acid	pos	4		4830	3050		6110	5480	6170	5850	4720	8360	7660	3220		3730	6860		7630	8830
20	2-OXO 2	neg	0	58000	49700	54800	81500	147000	53100	106000	98200	135000	89400	170000	107000	86100	199000	79500	42500	168000	190000
21	3-PG 1	neg	0	1080000	1370000	1490000	332000	341000	723000	263000	64400	43700	29700	324000	42700	49300	283000	363000	292000	433000	474000
21	Creatinine	pos	0	5750000	5780000	5360000	5910000	5970000	6550000	5970000	5460000	5610000	4710000	6050000	5340000	5580000	5430000	5790000	5370000	5430000	5220000
22	Trimethylamine N-oxide	pos	1	8240		16900	12900	8620	10200	5210	41200	28900	64700	56000	33300	67400	62500	38900	32300	58900	55200
22	CIT 1	neg	0	79600000	62200000	56600000	55200000	59900000	57400000	75700000	62300000	96700000	93000000	72300000	76800000	70000000	55300000	71300000	62600000	68200000	74800000
23	CIT 2	neg	0	7840000	2230000	25500000	2230000	2000000	2190000	2480000	7610000	3780000	26200000	2900000	26500000	17000000	3090000	2350000	8390000	2940000	3110000
23	2,3-Diaminopropionic acid	pos	0	8590000	7060000	7270000	10100000	7860000	9820000	7630000	8440000	10100000	10600000	8890000	10200000	7980000	9620000	9540000	8530000	8910000	9570000
24	2-Aminooctanoic acid	pos	0	571000	1320000	512000	879000	1100000	525000	817000	603000	340000	424000	562000	619000	702000	567000	720000	686000	406000	277000
24	F6P 5	neg	0	767000	621000	868000	884000	596000	1870000	675000	347000	150000	177000	133000	346000	181000	107000	196000	455000	139000	201000
25	FBP 1	neg	0	296000	318000	150000	310000	307000	171000	180000	244000	106000	656000	143000	138000	30700	108000	60000	615000	46400	224000
25	3-Aminoisobutanoic acid	pos	0	34000000	29900000	30000000	34400000	30500000	33100000	30600000	32400000	33100000	36900000	33600000	34600000	31200000	33600000	42100000	32600000	35800000	36300000
26	FBP 2	neg	0	4290	4500	3610	2960	4490	3680	5000	3570	4920	3800	4260	5970	4470	3730	4940	4990	4220	4150
26	4-Hydroxyquinoline	pos	0	12500000	14500000	9680000	11500000	14200000	13400000	11400000	11900000	8110000	9650000	12600000	6370000	4350000	10200000	13300000	3890000	10200000	9450000
27	Beta-Alanine	pos	0	522000	544000	407000	417000	375000	287000	377000	222000	238000	198000	224000	170000	503000	236000	276000	356000	194000	340000
28	Beta-Leucine	pos	0	9310000	9770000	10200000	9870000	9840000	10700000	10200000	10300000	10400000	10200000	9870000	11400000	11200000	9940000	9240000	11600000	11000000	9930000
28	G6P-1/F6P1	neg	0	16400000	22800000	22400000	18600000	10100000	27400000	12500000	10400000	4590000	5850000	4670000	8710000	4220000	4150000	8420000	19800000	4430000	5560000
29	Deoxycytidine	pos	0	40700	32700	82600	61000	45200	24100	70100	22100	23500	19600	19900	21500	19500	39300	92700	13100	18200	16100
29	G6P-2/F6P2	neg	0	14900000	19900000	18100000	16300000	10900000	27500000	12400000	9840000	4340000	5450000	4690000	8640000	4370000	4340000	8880000	15500000	4450000	5620000
30	Inosine	neg	0	23800	26100	36700	23800	33600	24900	36400	32600	28000	32000	27500	35800	29900	31500	21600	32300	21700	27000
30	DL-2-Aminooctanoic acid	pos	0	53900	85900	37000	71400	73600	47100	60600	46200	19800	30500	35200	63300	56600	41600	58300	53800	33400	24800
31	itaconic acid 1	neg	5	578000	485000		424000	527000	331000	488000	507000	391000		445000			371000	300000	468000		293000
31	Gamma-Aminobutyric acid	pos	0	49100000	57500000	47400000	63300000	51400000	58300000	56400000	56200000	49900000	58800000	57200000	49900000	45300000	51300000	45100000	47400000	55100000	56500000
32	Glucosamine 6-phosphate	pos	8		50400	47200		44500		56800	65600	63400		54500				78500		45900	48700
32	Lactic acid 1	neg	0	29000000	30200000	38400000	44000000	32400000	43800000	42100000	43500000	40000000	39600000	50700000	34200000	36100000	43600000	41700000	35300000	34500000	41600000
33	Glycyl-glycine	pos	0	56400	63100	83500	69400	52900	121000	62300	99800	160000	83500	116000	205000	111000	123000	80400	183000	123000	109000
33	Lactic acid 2	neg	0	14800000	14700000	13600000	15400000	16300000	14900000	14300000	15700000	14400000	14100000	17800000	11700000	12400000	14900000	21000000	13000000	17300000	14900000
34	DMG	pos	0	23900000	24100000	20300000	23900000	25500000	21000000	21900000	22800000	20100000	21300000	21100000	19400000	18200000	21200000	28200000	18700000	20600000	20800000
34	MAL 1	neg	0	46900000	48500000	46000000	50100000	51300000	48300000	47200000	52500000	50100000	54200000	55700000	71000000	55900000	55200000	48500000	57300000	45400000	50100000
35	Ribothymidine	pos	0	229000	138000	92500	142000	296000	133000	199000	68500	29300	121000	26800	120000	62400	52100	90000	104000	79400	91200
35	MAL 2	neg	0	10500000	11200000	10800000	12300000	11300000	11800000	11000000	11500000	10100000	9950000	11700000	12700000	9180000	11200000	13500000	10700000	9580000	9960000
36	OXA	neg	6	698				806	711	802	434	495	701			512	700	471	489	929
36	Acetyl-carnitine	pos	0	2350000	1850000	2360000	1710000	3260000	2520000	2900000	1590000	1750000	2180000	1650000	4190000	3950000	1620000	2480000	3040000	2720000	1750000
37	PEP 1	neg	0	502000	750000	663000	450000	293000	379000	237000	225000	136000	385000	254000	153000	73400	161000	174000	528000	78900	207000
37	Arginine	pos	0	6100000	7250000	5640000	6350000	4940000	10500000	5360000	4850000	3250000	3640000	4020000	6290000	3800000	3670000	4580000	6440000	3340000	4180000
38	Carnitine C2:0-d3 4	pos	0	38900	34800	21400	57200	29300	34800	35100	27400	25800	28100	22000	27000	31400	23000	22200	29400	27000	28400
38	PYR 1	neg	0	9710000	8280000	13600000	7390000	7300000	2990000	5280000	8840000	6540000	15100000	8620000	5610000	5200000	7390000	8490000	4850000	7410000	11200000
39	D-Glucurono-6,3-lactone	pos	6			44300			82000	85500	192000	183000	159000	203000	122000	131000	141000	127000	142000
39	PYR 2	neg	0	655000	685000	577000	727000	737000	699000	687000	660000	636000	550000	772000	488000	528000	629000	742000	510000	721000	586000
40	L-Acetylcarnitine	pos	0	3270000	2670000	3170000	2680000	4690000	3850000	3930000	2180000	2820000	3170000	2510000	5850000	5670000	2360000	4030000	4340000	3950000	2470000
41	Citric acid	neg	4	58100000	53500000	41000000	45700000	79700000	47300000	49500000	50000000			52000000			40200000	62700000	33200000	53100000	50400000
41	Pro-Leu	pos	0	1930000	2070000	1560000	1780000	1870000	1160000	1540000	1200000	1270000	1150000	1150000	960000	927000	1370000	1690000	950000	1410000	1330000
42	L-serine	pos	0	16700000	17200000	19300000	18100000	13500000	22600000	17900000	19800000	19900000	20000000	17600000	24600000	19900000	18500000	10900000	24300000	17400000	22300000
43	Pyroglutamic acid	pos	0	1410000	1310000	1630000	1080000	1260000	1150000	1300000	1450000	1360000	1450000	1190000	988000	1150000	1350000	903000	1260000	1460000	1410000
43	Lactic acid	neg	0	4840000	4820000	4360000	5000000	5180000	4840000	4750000	4980000	4590000	4320000	5710000	3790000	3750000	4980000	6600000	4040000	5710000	4830000
44	URATE	neg	0	2510000	3170000	3830000	2510000	3310000	3580000	3440000	3320000	2970000	2820000	3390000	5910000	4470000	3500000	3490000	3670000	1890000	2390000
44	Serine	pos	0	16800000	18200000	18900000	18000000	12300000	23000000	17600000	19600000	19100000	18800000	17100000	24400000	19600000	17800000	10600000	24300000	17100000	21500000
45	Acetylenedicarboxylate	neg	0	98900	84500	260000	65700	92200	77100	79100	91600	99600	178000	85000	190000	135000	58100	79500	110000	137000	72400
45	Glutamine	pos	0	58500000	60100000	57100000	59800000	60200000	54200000	63700000	58700000	60900000	59400000	59100000	48700000	55700000	60900000	71500000	55300000	60600000	59000000
46	Imidazoleacetic acid	pos	0	268000	220000	281000	351000	323000	384000	291000	166000	151000	244000	208000	239000	279000	206000	203000	287000	222000	220000
46	2-Hydroxy-3-methylbutyric acid	neg	0	1460000	1340000	656000	3700000	1630000	868000	1250000	2840000	1780000	2410000	2740000	1090000	883000	2380000	12300000	401000	732000	2590000
47	(S)-3-Sulfolactate	neg	5	15300	8270	9320	13700	10900	11700	10600		8760	8050	11700	10800	8650	7150
47	Muconic acid	pos	2	152000	129000	38700	110000	93700	21700	53600	116000	121000	73500	163000		37700	104000	57400		137000	201000
48	Dl-Glyceraldehyde3-phosphate	neg	2	11900	10800	12300	12700	13700	13400	14000	7970	9750	9730	9670	14300	8930	10200			9280	10400
48	Oxoglutaric acid	pos	0	16000000	14600000	17200000	15300000	16300000	15300000	18100000	19200000	19000000	22400000	18800000	14300000	18500000	18900000	15000000	18900000	21800000	21700000
49	N-Acetyl-9-O-acetylneuraminate	neg	0	188000	196000	6630	197000	230000	232000	225000	413000	354000	323000	282000	252000	233000	304000	405000	523000	439000	503000
49	Pyroglutamic acid 2	pos	0	22800000	22900000	27300000	21100000	23800000	21400000	24500000	25000000	24600000	25600000	24000000	18100000	22000000	23800000	18500000	22200000	26500000	25900000
50	L-Leucine	neg	12						21300								16200	24900	362000	261000	356000
51	L-Homoserine	pos	0	19700000	20800000	21200000	22700000	15100000	28000000	20400000	22200000	21100000	22900000	19500000	28000000	23100000	19400000	13300000	27300000	18200000	24100000
52	3-Hydroxybutyrate	neg	3	52100	835	4940	523	9910	580000	376000	868000	497000	581000	737000	835000	711000	792000	1370000
52	(R)-Mevalonate	pos	0	70300	73300	109000	53500	69700	60200	76700	92800	88200	65000	77800	84700	80300	90500	51700	90100	104000	68400
53	Acetylglycine	pos	0	72400	57300	49400	68800	52800	56300	56600	71700	48300	70100	61000	78500	90100	57500	65600	66800	54900	99100
54	2-Aminoethylphosphonic acid	neg	0	9360	10900	12100	7120	9010	7790	11200	11700	9500	9520	8460	22200	15100	13000	10800	12200	7080	6380
54	Aminoadipic acid	pos	0	2370000	1960000	2010000	3320000	1280000	2270000	1540000	2340000	2770000	2360000	3160000	2560000	2350000	1700000	1230000	1830000	1930000	2600000
56	p-Acetamidophenyl-β-D-glucuronide	neg	3	2950	3610	5280	3570	2560	2800	3980		3200	2150	1850	1220		3910		4600	2540	1520
56	Glycerophosphocholine (GPC)	pos	0	728000	787000	351000	489000	746000	371000	521000	1540000	1640000	1540000	2070000	363000	1090000	1700000	1360000	622000	2070000	1420000
57	L-Cysteine	pos	0	232000	140000	231000	201000	151000	94300	168000	154000	165000	189000	160000	152000	128000	143000	290000	150000	139000	148000
58	Tetrahydropentoxyline	neg	1	2360	4680	4990	6040	4600	8170	4070	2210	3550	3020	4560	5690	4160	3360	7310		1150	1350
58	Phosphorylcholine	pos	0	7890000	8020000	7520000	8500000	6210000	4930000	6710000	6600000	5570000	6240000	7040000	4250000	3710000	6780000	5640000	3950000	5900000	6840000
59	2-Hydroxy-3-oxopropanoate	neg	2	36600	41000	43100	75400	57100	54000	51800	32500	40400	46400	40300	48200	27200	42200	55500			31800
59	Trigonelline	pos	0	448000	449000	450000	489000	521000	396000	423000	410000	312000	401000	388000	478000	891000	411000	464000	546000	357000	386000
60	4-Hydroxybutanoic acid	neg	2	16900	18800	19600	32500	23300	23700	26500	13500	17200	19600	15800	22100	12300	18900	26500			15600
60	Glycerophosphocholine	pos	0	3630000	3590000	1820000	2360000	3840000	1780000	2160000	7180000	8280000	6430000	9510000	1740000	4760000	7990000	6030000	3400000	8780000	6720000
61	GPC	pos	0	6480000	6400000	3670000	4580000	6860000	3110000	4940000	12300000	11900000	12600000	15700000	2590000	10900000	14100000	12000000	5240000	17600000	12600000
62	Levulinic acid	pos	0	10300000	12300000	9430000	11200000	8600000	13500000	10500000	9000000	6500000	8630000	7180000	10900000	6140000	7300000	9110000	9210000	6620000	8940000
63	Acetaminophen glucuronide	neg	0	10500	21800	19400	21700	32700	5130	18700	16500	26200	24500	36900	3980	4420	25300	54100	7470	15200	8650
64	Uridine 5-monophosphate	pos	0	13800	19900	16600	13100	22900	14000	17200	16600	12600	19000	14800	17500	6700	17400	16800	9600	15400	17900
66	ACar 3:0	pos	1	799000	542000	677000		616000	439000	654000	960000	978000	894000	883000	975000	959000	913000	301000	1390000	1170000	1210000
67	trans-Cinnamic acid	neg	0	2390000	2920000	2360000	2600000	2200000	3750000	2390000	2160000	1570000	1790000	2020000	2640000	1470000	1700000	3020000	2350000	1580000	1850000
67	Aspartic acid	pos	0	63600000	66100000	72200000	60100000	70100000	58600000	60300000	77900000	81300000	79200000	78000000	80200000	83300000	67500000	76200000	79900000	79600000	72000000
68	Proline	pos	0	44500000	42500000	40500000	40900000	43300000	42500000	42200000	48100000	41700000	43500000	45400000	45900000	44400000	44500000	47800000	47500000	41400000	45400000
69	Succinic acid 1	neg	0	1770000	1630000	797000	4390000	1920000	1040000	1480000	3310000	2200000	2780000	3330000	1270000	1090000	2680000	14100000	601000	1060000	3050000
70	Succinic acid 2	neg	0	236000	233000	107000	625000	294000	150000	197000	483000	301000	405000	466000	181000	162000	396000	1970000	110000	325000	429000
71	Hydroiodic acid	neg	7						1830	2980	2010			2310	4500	2590	2880	3710	2450	1100	986
71	Pyrrolidine	pos	0	16200000	19100000	16300000	16700000	13600000	18500000	14900000	12200000	8650000	12500000	9430000	11100000	6140000	9770000	16200000	9030000	9290000	12300000
73	4-(Methylnitrosamino)-1-(3-pyridyl)-1-butanol	neg	0	202000	173000	205000	189000	195000	167000	203000	208000	243000	199000	192000	214000	248000	212000	169000	212000	184000	233000
73	Citraconic acid	pos	0	7520000	7860000	9970000	6690000	7380000	6800000	8170000	8210000	7960000	8250000	7320000	5760000	6830000	7460000	5550000	7030000	8520000	8160000
74	L-Dihydroorotic acid	pos	1	58500	76100	65700	35800		266000	80700	51500	35000	46200	25000	188000	75200	39800	35500	116000	39600	63900
74	Indolelactate	neg	0	81300	95600	65900	89500	75000	128000	72400	74000	56800	54200	78600	95000	62300	61500	90600	84300	56100	64500
75	L-Tryptophan	neg	0	664000	722000	550000	732000	568000	968000	578000	592000	441000	452000	578000	778000	498000	471000	710000	686000	479000	535000
76	xi-2-Ethylheptanoic acid	neg	7	487	336	466	709	681	670					393	607		278	356		329
76	L-Tyrosine	pos	0	35900000	38800000	35000000	42400000	31700000	46700000	33300000	36500000	29900000	34700000	37800000	31400000	28400000	32500000	34800000	34200000	30500000	34900000
77	Uric acid	pos	0	120000	96000	115000	84100	135000	111000	125000	133000	113000	115000	107000	216000	162000	153000	99400	184000	166000	164000
77	2-Hydroxy-2-methylbutyric acid	neg	0	1920000	2830000	2600000	1300000	2960000	1660000	2120000	1270000	1120000	968000	1230000	825000	922000	926000	2150000	891000	1940000	1270000
78	Dl-Tyrosine	neg	9	313	334		586	458		596			250	414				280	498
78	2-Hydroxycaproic acid	pos	0	2180000	2750000	1900000	2710000	1810000	3260000	2030000	1910000	1300000	1630000	1620000	2050000	602000	855000	2620000	1580000	1280000	1550000
79	1,7-Dimethylxanthine	neg	0	3330	3140	685	5140	2180	863	914	1880	1770	961	1890	1050	832	3270	1880	739	869	1370
79	2-Phenylglycine	pos	0	3680000	5690000	3050000	4420000	3090000	5820000	3730000	3930000	2560000	3560000	1730000	4180000	1250000	1500000	5760000	3150000	2700000	3430000
80	Dl-P-Hydroxyphenyl lactic acid	neg	0	1430000	1210000	638000	3070000	644000	1160000	694000	1320000	1440000	1370000	2730000	820000	704000	1180000	1610000	602000	1220000	1360000
80	D-Methionine	pos	0	58100000	66600000	50600000	62800000	50700000	80100000	58100000	63700000	49000000	61900000	60600000	71200000	40800000	54500000	91200000	58000000	52000000	58800000
81	Tyramine	pos	0	1200000	1430000	1240000	1280000	1400000	1080000	1030000	607000	654000	648000	557000	614000	477000	637000	1300000	814000	981000	1020000
82	4-Hydroxybenzenesulfonic acid	neg	0	520000	749000	513000	582000	528000	597000	1020000	602000	357000	699000	461000	683000	447000	511000	1340000	614000	883000	2180000
82	Cytidine monophosphate	pos	0	6540000	7030000	7290000	5470000	7960000	5620000	6750000	5040000	8090000	4550000	6180000	4090000	3330000	4460000	8190000	3900000	7190000	7210000
83	1,3-Dihydroxyacetone	pos	0	329000	362000	264000	432000	215000	460000	276000	370000	268000	359000	350000	394000	265000	278000	320000	351000	275000	320000
83	γ-Glutamylphenylalanine	neg	0	881000	1230000	887000	843000	889000	874000	849000	849000	600000	605000	805000	784000	516000	728000	1080000	653000	550000	729000
84	4-Pyridoxic acid	neg	0	90700	55800	125000	91400	62400	140000	72700	93100	59400	125000	54400	187000	127000	68800	106000	174000	46500	116000
84	p-Aminobenzoic acid	pos	0	14900000	16000000	14200000	16200000	17400000	13600000	13500000	8690000	7660000	8160000	8050000	8340000	6050000	8110000	13700000	7760000	10200000	9520000
85	Hypoxanthine	pos	0	14500000	14900000	11800000	13200000	14600000	10800000	11900000	12800000	10900000	12300000	12600000	10200000	9930000	11700000	14000000	9230000	11400000	11500000
86	3-Methylcatechol	neg	0	48600	45200	4880	52600	47300	9230	16500	29200	31800	41600	45000	2890	2230	29300	52500	1810	29400	53500
88	4-Acetamidophenol	neg	1	1970	6540	617	2670	2000	533	651	1870	1890	1580	2250	325		1360	2180	344	612	908
88	Methylcysteine	pos	0	2900000	3210000	2180000	3600000	2250000	4110000	2460000	2970000	1990000	2630000	2720000	3200000	1800000	2200000	2910000	2670000	2020000	2440000
89	alpha-Hydroxyhippuric acid	neg	4	5870	7510	2960	5980	6350		6730	6110	3590	845	6380		2990	7960			5200	8520
89	Orthocumarsaure	pos	0	2560000	2930000	2140000	3180000	1880000	3830000	2180000	2280000	1550000	1980000	2160000	2390000	1280000	1740000	2120000	1940000	1580000	1980000
90	Pirimicarb	pos	1	12500	8020	14600	30800	8410	10900	12300	13800	10500	13800		10300	10400	8500	10500	12500	9360	13900
90	Indoxyl sulfate	neg	0	93900	85500	90300	150000	91400	81700	173000	133000	78100	194000	70000	101000	161000	71500	146000	152000	128000	301000
91	Ribitol	pos	8	170000	171000	188000	145000	256000	121000	181000					57600				74300		55100
92	D-Arabitol	pos	5	221000	212000	194000	225000	299000	142000	228000	96300				91800			99800	257000	292000	239000
93	D-Xylitol	pos	4	214000	178000	199000	181000	241000	96900	188000		418000	369000		476000			301000	265000	293000	231000
94	3-Methyl-2-Oxovalerate	neg	7						7950		2930		27400	2810	13400	14500	50400	14500	12300	33300	72900
94	Niacinamide	pos	0	21100000	23400000	17200000	21600000	20700000	24400000	21300000	23400000	21800000	22100000	25300000	18900000	17000000	23200000	32500000	19100000	25400000	23300000
95	FA 18:4	neg	10		7040				8600						1870	3230	3710		4850	4360	6960
95	Uracil	pos	0	2780000	2020000	1880000	2240000	2270000	2660000	2830000	2090000	1690000	2010000	1940000	1760000	1260000	1960000	1850000	1830000	2100000	2270000
96	Dopamine	pos	3	41100			41300	41100		42300	2180000	2580000	2450000	2320000	2840000	2710000	2010000	2160000	1810000	14000	64900
97	Nicotinic acid	pos	0	2200000	2290000	1920000	1880000	2270000	1820000	1800000	2240000	2120000	1490000	1890000	1380000	1100000	1900000	2490000	1240000	1580000	1330000
98	5-O-Caffeoylquinic acid methyl ester	neg	5	331	697		853	704	454		895		770	600			757	882	290	435	618
98	Pipecolic acid	pos	0	36200000	33500000	39000000	31600000	34400000	34100000	38400000	36800000	36400000	37300000	35500000	31500000	36100000	36400000	32400000	35000000	40200000	39000000
99	p-Formylphenol	pos	0	15800000	17400000	15000000	15900000	16500000	15200000	14400000	13400000	11700000	12400000	14000000	11400000	9060000	12400000	18900000	10500000	14500000	12700000
100	Xanthine	pos	1	891000	604000	1280000	1020000		370000	697000	24200000	24100000	25200000	21700000	25900000	25400000	19100000	22000000	473000	795000	2550000
101	Deoxyadenosine monophosphate	pos	5	195000	180000	138000	196000	164000	231000	146000			23300		239000			75500	240000	214000	121000
101	Methyl 2,4,6-trihydroxybenzoate	neg	0	30400	41800	61300	10500	30400	4780	22700	20400	14600	12400	12800	5880	3400	3710	55100	7770	15200	6810
102	Uridine	pos	0	8160000	7890000	6550000	6570000	11100000	8300000	7860000	14100000	11900000	13600000	13300000	21900000	21100000	12800000	18400000	14500000	17300000	17400000
103	Purine	pos	3	4260	12500	4090	14200	11200	6450	5900		6630	1880	3430	7050			11000	9040	10000	13600
103	P-cresol sulfate	neg	0	52100	60400	74300	59600	107000	67500	92400	58000	29200	124000	44400	116000	107000	47200	106000	120000	87700	96400
104	4-Hydroxyproline	pos	0	29700000	32500000	27500000	35400000	30200000	43600000	33600000	26000000	19900000	25900000	23000000	32900000	16100000	21900000	38000000	30800000	27000000	34900000
104	2-Naphthalenesulfonic acid	neg	0	27900	33700	32900	43800	55200	54500	42700	37100	47100	52700	27200	57600	53700	30800	28700	34600	30400	45000
105	1-(2-Furanyl)-1-pentanone	neg	0	62100	54600	19200	79900	47100	18900	23500	42800	47800	71900	70500	9400	4800	51000	85600	7320	54800	71500
106	Jacobine	pos	7	25800	23500	21000	28000	22700	15900	36100					38300				37100	50600	102000
107	trans-Zeatin riboside	neg	2	710	949		1120	1140	666	1330	846	1860		2210	1450	1030	1520	894	1980	1570	929
107	L-Alloisoleucine	pos	0	28600000	31600000	26700000	32900000	28300000	41900000	31100000	24700000	17800000	23300000	20000000	27100000	15700000	18700000	36000000	26900000	24900000	32000000
108	L-Norleucine	pos	0	28800000	32400000	27600000	35100000	29400000	43000000	32800000	27300000	19700000	25500000	23400000	33500000	15900000	21200000	38000000	31700000	26600000	34400000
109	Piperidine	pos	0	4000000	4560000	3410000	4580000	3670000	5150000	3730000	2300000	1590000	2180000	1750000	3080000	1450000	1820000	2720000	2160000	2490000	2870000
111	LPC 3:1	pos	0	30900	32800	55700	33800	29400	31100	31800	7850	4440	3600	5260	14300	5770	3910	13800	20700	11900	22100
112	5-Methoxyindole-3-acetic acid	neg	0	34600	31100	24200	52700	24200	26700	19000	28300	23400	21200	38000	24400	21900	22100	35200	14900	27800	31400
113	Azelaic acid	neg	0	519000	390000	362000	1090000	401000	513000	592000	494000	508000	452000	538000	530000	554000	409000	823000	541000	432000	480000
114	Hexestrol	neg	2	2160	4720	6640	4990		5080	6170	2340	2310	2140	2260	2390	4000	4100		2930	2990	2760
114	D-Pipecolinic acid	pos	0	52800000	56000000	49100000	53900000	56300000	47700000	49500000	42900000	32500000	40300000	34100000	42700000	34800000	31500000	59300000	44300000	41600000	44200000
115	p-Tolyl Sulfate	neg	2	2170	1100	3500	1510	1210	3600	881	1410		3640		3450	2860	999	1950	4940	1260	1960
115	3-Hexenedioic acid	pos	1	863000	786000	686000	615000	824000	484000	534000	206000	160000	119000	186000	76100	160000	128000		108000	63800	146000
116	Tetrahydroalstonine	neg	3	44900	29400	37100	11700	15800	12400	11400	5150	4540	5530	5090	3050	3360		5020			3540
116	Senecioic acid	pos	0	2310000	2450000	2200000	1960000	1780000	2030000	1780000	1630000	1270000	1490000	1820000	1380000	1350000	1730000	1410000	1350000	1280000	1200000
117	2,6-Dihydroxybenzoic acid	pos	8								927000	719000	830000	945000	803000	678000	746000	141000		118000	138000
118	ACar 4:0	pos	4		151000			243000		105000	156000	125000	191000	190000	131000	112000	123000	252000	148000	410000	176000
119	Platyphylloside; 1,7-Bis(4-hydroxyphenyl)-5-oxo-3-heptanyl ?-D-glucopyranoside	neg	7		106				199		144		243	175	269	294		295	145	157	214
120	Glucose 6-phosphate	pos	0	2790000	2350000	2660000	2460000	2060000	4010000	1980000	587000	484000	361000	276000	875000	595000	406000	457000	811000	687000	859000
121	O-Butanoylcarnitine	pos	5					29400		23200	59800	42300	43300	83000	54800	40300	48200	84000	47100	106000	63500
122	Calcitetrol	neg	9			937		372	1020	610			2320		1040	838		601	607
122	Xanthosine	pos	6		501000		728000	1100000	340000	925000		402000			445000		413000	793000	303000	481000	442000
124	Histamine	pos	4	4260		1720		5410		2960	2230	2560	873	2640	1340	1730	5000	1080	792		3600
124	3β-Hydroxypregn-5-en-20-one sulfate	neg	3	4810	8790	2980	3570	3700	4530	2660	2760	3980	2980	1130		1400	764		2200		1120
125	5,15-DiHETE	neg	0	38600	41700	54200	39700	34500	35100	40200	43400	53500	41000	45800	52800	52800	49500	39800	50400	46900	52300
125	Ecgonine	pos	0	984000	921000	894000	819000	976000	591000	811000	894000	899000	1000000	1050000	703000	700000	992000	1170000	665000	1030000	1030000
126	Kynurenine	pos	6							44000	106000	50500	86600	137000	129000	284000	71600	143000	59800	58900	38800
126	Pentadecanoic acid	neg	0	3190	2310	4090	3110	2460	3110	2950	1810	3380	4050	5430	4200	1700	3730	1890	3710	3850	2420
127	N-lactoyl-Isoeucine	neg	0	108000	97500	97800	177000	110000	154000	165000	152000	172000	129000	178000	162000	155000	129000	280000	158000	128000	158000
127	AMP	pos	0	23200000	20500000	20100000	18500000	24500000	18100000	22300000	20200000	22900000	20400000	24500000	22200000	10800000	16400000	17100000	26000000	30200000	28800000
128	Sebacate	neg	0	102000	101000	104000	166000	113000	163000	174000	147000	167000	137000	185000	160000	162000	125000	273000	177000	136000	150000
130	Phe-d5 3	pos	5	2590000	3550000	2540000	3180000	3120000	3800000	5030000					7850000		7600000	7770000	6730000	5120000	6870000
131	Phthalic acid	pos	8		180000		93400		130000	172000					138000		106000	176000	176000	77200	104000
131	N-Decanoylglycine	neg	0	190000	225000	148000	137000	122000	227000	185000	181000	180000	190000	176000	176000	201000	185000	190000	234000	199000	192000
132	2-Amino-3-phosphonopropionic acid	pos	7	82000	115000	67300	96100	86100	95300	156000								152000	182000	115000	201000
133	4-Methylcatechol	pos	6	34100	35100	38800	42400	41500	51400	60300					61700			65700	55200	46400	63200
134	Diethylthiophosphate	pos	9									69500		64900	85600	105000	72400	79400	75800	45200	82800
134	PI 36:4	neg	8		413	731			7040	8140	28400	28000		36100	12900		14900			37600
135	Gallic acid	pos	6		3730000		3490000	3470000	3650000	5360000		7060000			7310000		6370000	6280000	5690000	4200000	5990000
135	7z,10z,13z-Hexadecatrienoic Acid	neg	0	66600	75700	62600	61100	39100	49700	60100	82000	83900	52400	88700	37000	102000	56300	65500	81300	47100	65300
136	Gentisic acid	pos	7		33200	18600	33400	28400	21000		8980	10000	10800	9970	17200	14400
136	6-Thiourate	neg	0	124000	119000	154000	67700	115000	65400	69600	65000	83900	105000	73800	101000	103000	46100	89600	104000	61000	51100
137	Guaiacol	pos	7		47100			50900	47200	53300		57400			68900		64800	60400	57700	40200	62200
138	L-Phenylalanine-d5	pos	7	144000	159000	140000	165000	158000	188000	265000								300000	263000	225000	272000
139	Methylhistidine	pos	7		114000			101000	142000	159000		210000			199000		192000	165000	189000	148000	198000
140	Taurine	pos	5	8930	19400			19200	21100	19200		36100			28100	11500	32400	34000	23000	16400	16300
141	Phe-Trp	pos	7		652000		383000	295000	271000	196000		4350					23500	53400	30100	217000	105000
142	FA 16:1	neg	7			3210	1260	3580	986		1330		2810		754	593			4220	689	1190
143	AOZ	pos	7		6310000			4000000	8620000	6120000		3140000			5400000		3390000	6290000	4520000	3020000	4080000
144	Cinnamic acid	pos	7		4540000			2990000	5850000	3690000		1800000			3170000		1940000	3930000	2720000	1720000	2360000
145	Desaminotyrosine	pos	6		44300000	189000		37300000	55200000	46700000		30500000			50900000		35300000	57300000	42800000	33200000	38500000
145	Undecanedioic acid	neg	0	222000	210000	164000	313000	169000	214000	233000	189000	177000	199000	178000	217000	228000	178000	284000	213000	198000	196000
146	PI (18:0_20:4)	neg	8						754		67800	78200	102000	88400	72100	43000	37400	63300	44800
146	Indoline	pos	8					10500000	21500000	14600000		9140000			15900000		10400000	19500000	13600000	9040000	11900000
147	Perillic acid	pos	8		46100000	30800000	38000000	30400000	54300000	45500000								55700000	39300000	32400000	39800000
148	L-Phenylalanine	pos	8	60700000	63200000	69200000	64300000	63700000	64300000	71000000									55700000	68800000	70500000
148	Acacetin	neg	0	3840	4240	4730	5360	3080	3220	3760	4040	3560	4520	3780	2840	3340	4710	3070	4300	3210	5250
149	Thyroxine	neg	4		668	537	361	625	360	338			308	160	333	763	412		256	133	240
149	Acetylcysteine	pos	7	62400	32000	32200	87700		56900	5320			1790		4880			13700	83000	75900
150	trans-Vaccenic acid	pos	8	12100	8300	13100			15400		7100	10900		7470		10500			13100		13500
150	3,4-Methylenesebacic acid	neg	0	144000	118000	124000	122000	87200	118000	101000	99700	107000	86300	87700	68000	82400	93200	104000	117000	101000	95600
152	2-Piperidinone	pos	9	22200	31900	14100		12900	15800	11200									8070	12500	10300
152	(-)-erythro-Anethole glycol 1-glucoside	neg	8	225	967	932	249	793			802	621		335						263	439
153	Valerolactam	pos	3		7240		7260	13500	8320	11300	11100	7830		10500	9760	13900	4060	10200	4190	9090	6280
153	(S)-Oleuropeic acid	neg	0	14500	12700	16400	12000	14700	12300	16500	10300	7900	7070	8740	5170	5560	8940	40800	10200	8350	6530
154	ACar 5:1	pos	4				47600	68200	91000	49200	78900	64500		95600	63800	90800	86900	157000	59000	85700	64400
154	Trimethobenzamide	neg	0	14100	21700	25400	20200	17900	16100	23500	17000	12900	17600	25400	26400	34800	27100	21100	28200	34100	31100
155	2,6-Dimethoxyquinone	pos	5		1160		1260	479	645	668		479		432	503	1320	1440	139	822		454
155	lysoPC 22:6	neg	0	1960	1280	3770	1130	515	2390	1130	2210	417	2530	446	1240	813	930	482	955	805	2350
156	Trp-d5 2	pos	4				1720000	1640000	1700000	1890000	1730000	1650000		1250000	1740000	1570000	1610000	1250000	1390000	1230000	1260000
156	5-Heptyltetrahydro-2-oxo-3-furancarboxylic acid	neg	0	109000	63700	56900	445000	76300	82000	160000	101000	81600	113000	88700	110000	128000	67800	183000	70400	77500	146000
157	2-Methylhippuric acid	pos	3				14500	13300	10900	10400	12700	14900	15300	11500	12000	12700	12700	12000	11900	8870	12100
158	3-Methyladenine	pos	3				58500	53500	50400	60000	53200	43600	43000	40800	47000	45200	49900	38100	50600	37000	47100
159	5-Hydroxyindoleacetic acid	pos	3				98800	89100	94400	87400	82300	88300	85800	73900	90800	84700	87100	55600	66100	58200	62500
160	FA 17:1	neg	11						1770	2860	2530			2220				1210	2550		3290
160	Actinidine	pos	3				4910	4260	4050	4720	5950	6640	5740	2910	4810	4000	4190	4140	3320	3210	3650
161	Deoxycholic acid 3-glucuronide	neg	5	375	240	373			328	577	662				546	569	560	1260	248	379	432
161	N-Acetylmethionine	pos	3		11400		872000	807000	810000	888000	842000	783000		643000	844000	811000	773000	719000	701000	637000	780000
162	Semiamitraz	pos	4					17000	21900	23000	15400	22500	11800	17000	22100	19600	28200	16000	24700	13000	23800
163	Tryptophan-d5	pos	4		5270000	4840000	5060000	4490000	4640000	4820000		4700000		3400000	4580000		3630000	3810000	3960000	3600000	4130000
163	5-Hydroxy-4-[3-(2-hydroxy-2-propanyl)-2-oxiranyl]-1-methyl-7-oxabicyclo[4.1.0]hept-3-en-2-one	neg	0	24700	16700	10600	24800	18600	21700	23200	22100	19500	20200	18900	11800	15900	9990	10600	18700	15200	19200
164	2-(Octylthio)ethanol	pos	3				12700	14000	10900	14000	12300	11100	10500	9030	12700	11100	10000	7750	9870	7780	8510
165	Chalcone	pos	3		3080		3460	4150	3290	4500	3990	3770		1930	3320	4260	4220	3450	2900	2870	2170
166	DEPA	pos	4		4290		2760	1830	2820	4250	5240	4600		3370	2500		2010	3310	1210	5120	1160
167	N-Phenethylacetamide	pos	4					2370	2540	3290	3020	2620	2230	1940	2620	2780	1840	1450	2710	1480	2090
168	M-DAP	pos	4					12700	13600	12100	9240	8730	11600	9460	11900	11100	10400	7970	7670	9290	9730
169	Allantoin	pos	3		72700		76000	40400	88900	44300	43400	29200		32300	47500	33100	32900	48600	48200	35500	36900
169	Dodecanedioic acid	neg	0	110000	125000	98600	115000	100000	135000	128000	110000	122000	113000	112000	101000	108000	108000	117000	111000	122000	93800
171	Homo-L-arginine	pos	3		967000		924000	681000	1260000	637000	673000	415000		631000	739000	503000	518000	898000	741000	541000	578000
172	Indole	pos	3		1290000		1290000	889000	1660000	950000	995000	624000		873000	1130000	698000	744000	1320000	1030000	721000	803000
173	Indoleacetic acid	pos	3				77600	63300	133000	70700	166000	119000	140000	165000	267000	162000	166000	281000	286000	217000	231000
174	Lipoamide	pos	4					351000	668000	338000	307000	206000	245000	288000	392000	222000	227000	438000	316000	238000	232000
176	cyclo-(Val-Leu)	pos	4				3910	2980	6840	4070	2880	1970		2500	3660	2580	2540	4620	4100	1210	2910
176	2,4,5-Trimethoxy-1-allylbenzene	neg	0	148000	154000	153000	153000	150000	178000	184000	174000	172000	172000	177000	140000	160000	158000	161000	151000	159000	181000
177	Indole-3-carbinol	pos	3		395000		317000	240000	370000	265000	196000	168000		181000	233000	193000	167000	242000	273000	211000	225000
177	FA 18:3	neg	0	1660	2090	2380	1200	1330	1150	1560	2640	1600	1810	3710	1800	2130	1530	2680	578	2120	1730
178	ANDS/DHTS	neg	4	3390	4420	5970	3480	3910	3840	7090	1720		3600	2130	1060		1960	3560		1710
178	Leucine	pos	3				11700	7450	14000	7060	6380	5010	5030	6110	7550	6440	6320	9390	8030	7060	4680
179	β-Nicotyrine	pos	3		688000		582000	421000	758000	408000	379000	246000		341000	468000	292000	283000	522000	411000	300000	310000
180	Indolelactic acid	pos	3				230000	169000	331000	154000	171000	105000	117000	156000	209000	121000	117000	223000	177000	122000	132000
180	FFA 20:5	neg	0	1090000	782000	637000	1060000	970000	1030000	990000	1550000	1230000	590000	1680000	2110000	1530000	883000	2120000	1570000	1030000	1250000
181	16-Hydroxypalmitate	neg	9		533	699		283		345	643			887					653	419	736
181	Dimethylguanosine	pos	4					1120000	1160000	973000	921000	877000	647000	936000	1160000	606000	965000	1300000	1070000	723000	954000
182	Dihydrouracil	pos	7	141000	237000	85300	99200	150000	56800	114000								3480	23900	46900	57800
182	1,11-Undecanedicarboxylic acid	neg	0	392000	442000	388000	387000	369000	432000	391000	372000	395000	384000	354000	353000	355000	363000	442000	404000	395000	388000
183	Methylbutyroyl-CAR	pos	2		138000	116000	52800	110000	95900	109000	131000	94000		138000	86200	71300	136000	275000	63300	120000	81300
183	N-Undecanoylglycine	neg	1	4300	5580	4220	3960	4730	4850	6940	6750	3820	6300	7200		4700	4580	3850	4680	3270	4780
184	Exemestane	pos	6	52300	41600	37400	55000	44000	55700	33200						13800		12400	27600	14100	16400
184	Tridecanoylglycine	neg	0	206000	216000	154000	153000	176000	181000	193000	182000	197000	185000	170000	146000	184000	153000	178000	195000	170000	194000
185	D-Xylulose 5-phosphate	neg	0	2080	1700	2360	1990	1180	2430	1920	2770	2180	1440	2320	1920	1930	1620	3460	1780	2540	1980
186	2-Methylbutyroyl carnitine	pos	5			114000				123000	168000	110000	91300	147000	112000	73400	176000	327000	72400	44400	90100
187	ACar 5:0	pos	1	605000	884000	884000	320000	732000	698000	782000	1020000	727000		903000	570000	503000	1010000	2120000	532000	1060000	702000
187	Glycochenodeoxycholic acid	neg	3	22100	42700	16800	25000	39200	22500	26600	24300	19500	12300	18200			13500	25500		17800	15400
188	FAHFA 38:3	neg	2	16400	13200	13200	14000	15500	10900	11700	10000	14300		13500	8360	7390	13500	18900		12300	15600
188	γ-Glu-Leu	pos	0	4710000	6680000	4750000	4760000	4810000	4810000	5080000	4610000	3010000	3630000	3930000	3280000	2050000	4170000	7770000	2820000	3380000	4020000
189	Phe-Pro	pos	0	47300	61300	43200	57700	51300	59900	50800	55400	60500	43700	60900	40300	30400	51600	79200	34700	57300	49400
190	O-2545 (hydrochloride)	neg	5	2960	713	1240		333			3410		582	828	821	1770		685	577	1680	10900
190	N-Acetyl-L-methionine	pos	0	536000	559000	659000	608000	552000	611000	695000	981000	900000	852000	1060000	368000	337000	957000	1580000	614000	1230000	817000
191	linolenic acid	pos	4		1290000	1430000	998000	1150000	458000	999000	1470000	495000		971000			1060000	565000	468000	1250000	909000
192	Caffeine	pos	0	23100	14000	20300	25000	27900	20800	25500	26800	39400	28800	24900	25300	32500	28800	26600	27700	19800	29700
193	ACar 6:0	pos	0	23500	36700	18800	19200	29400	11700	26700	45000	32400	71800	44900	40200	44700	31900	70000	43000	52400	48200
194	Hippuric acid	pos	0	15000	8680	20200	29600	6980	20800	16400	80000	16200	43900	27300	48600	134000	32800	65200	90500	22200	36100
195	Indole-3-propionic acid(IPA)	pos	0	134000	139000	134000	159000	111000	156000	125000	131000	124000	154000	135000	109000	73800	121000	228000	80000	139000	138000
196	PHE-AC-GLN-OH	pos	0	592	1090	742	1250	1280	1340	1510	1390	1250	1600	1460	1640	2640	4170	2340	1710	768	2070
197	Riboflavin	pos	0	13800000	15000000	12300000	14400000	15400000	14600000	14300000	12600000	10500000	10800000	12700000	12600000	9600000	12100000	22300000	8200000	12500000	13100000
198	Phe-Phe	pos	0	12500	11200	15000	17400	12800	34000	19600	31200	17900	11000	187000	89500	42000	80500	47300	67400	110000	22400
199	Aspidocarpine	pos	0	402000	374000	351000	440000	341000	312000	325000	180000	220000	209000	196000	211000	235000	226000	213000	182000	171000	190000
200	DHC	pos	0	461000	412000	386000	493000	359000	327000	351000	216000	238000	225000	214000	241000	280000	250000	221000	212000	204000	215000
200	FA 19:2	neg	0	10200000	9970000	13500000	5110000	16900000	36200000	13200000	10600000	10600000	23500000	24300000	8250000	11500000	4330000	14300000	26400000	9220000	9510000
202	15,16-DiHODE	neg	0	18800	21700	31100	3740	11600	18000	12500	14200	11900	18600	12900	10600	21300	11400	18700	26700	11000	32400
202	Piperidione	pos	0	33300	43500	21300	34100	25900	41800	46400	53900	44200	37200	51000	41200	32600	29000	95000	38000	42700	44200
203	3-Pyridylacetic acid	pos	0	3160	7200	3650	6560	2190	4650	2540	6980	6740	9590	11500	7910	4670	3190	8720	6140	3300	4770
204	m-Aminobenzoic acid	pos	0	3050	4720	3520	5940	4870	2500	6840	3190	6340	8760	7710	8610	6310	3450	5750	5200	4490	5480
205	FA 20:1	neg	0	4550	7180	8040	5250	10400	24100	10900	9530	3700	19100	13200	8470	3790	8090	7460	12900	8080	10800
208	ACar 8:1	pos	1	6690	7940	10600	5180	11700	5730	7320	8960	13500	16300	18400	8760	11600	20600	17000		11000	7980
209	Guanidinoacetate	pos	0	1430	972	1310	1140	1110	526	1140	652	678	862	552	1190	1030	771	1310	1220	589	1250
209	LPA 20:1	neg	1	17100	13600	14400	21900	22600	21900	16400	12600	18800	22000	14500	14300	13100	12400	21700		11900	16300
210	ACar 10:2	pos	6		1610	1740		2810	854	1760	5130	5490	3870	5380			10900	2930		2340
211	Glutamylvaline	neg	0	37000	37400	34700	36200	39600	38300	48300	38500	44700	44400	41500	35400	39900	30500	46200	29100	46400	31100
211	ACN-OH	pos	0	317000	472000	306000	71100	477000	198000	289000	53800	63000	57500	68600	33900	45100	89200	98700	33100	56300	30100
212	11'-Carboxy-α-chromanol	neg	0	6980	5810	8160	15700	11200	6810	12600	11200	8400	6000	5100	6430	9630	5750	10300	12300	6540	8450
212	Carnitine C8:0-d3 4	pos	0	783000	799000	810000	832000	779000	780000	820000	854000	924000	793000	672000	931000	916000	890000	733000	856000	778000	866000
213	PA 35:2	neg	8			643	539		330		394	267	523	831	446	265					323
215	Pimelic acid	pos	1	9800	13800	10700	9970		56800	48600	31300	33000	28900	27700	34100	39900	28400	22600	41300	30700	35700
215	N-palmitoyl-phosphoethanolamine	neg	0	1690000	1020000	552000	530000	1090000	1820000	708000	1720000	1130000	798000	1470000	2160000	2840000	1430000	334000	975000	1270000	1060000
216	3-Indolepropionic acid	pos	1	5610	2820	4980	11500	3830	3310	2940	1440	1660	4840		3460	2970	1310	2600	2440	3190	8850
217	Androsterone	pos	0	4440	978	1620	768	1840	858	1230	2070	1500	745	805	1010	1310	1240	916	2200	721	1700
217	Stearic acid	neg	0	4920	6830	4910	3080	7090	5110	2640	3080	4830	5530	3690	2580	6480	4710	5160	5390	2850	7500
218	FA 20:2	neg	6	4090	1390	2400			1590	1450	2090	2500	5960		3850	1360			1830		1370
218	O-Methylsinapic acid	pos	3	37000	26400	33800	55100	61400	38900	39600		30500	40000	26400			13600	20800	30500	27000	21800
219	Diisopropylphthalate	pos	0	1790	1880	1890	1470	2050	1550	1200	1830	1570	1400	1690	1120	1700	1630	1490	1870	1150	869
220	Carvyl propionate	pos	0	314000	359000	280000	288000	250000	344000	295000	251000	272000	261000	211000	264000	305000	268000	291000	350000	282000	278000
221	ACar 10:0	pos	0	36500	21100	20300	18200	35400	11000	22700	64300	40600	75400	55100	36500	49100	50100	23700	26300	65600	39100
222	ACar 10:0-d3	pos	0	3320000	3160000	3090000	3010000	2830000	2840000	2990000	3020000	3460000	2940000	2600000	3330000	3270000	3130000	2900000	3290000	2920000	3410000
223	Carnitine C10:0-d3 3	pos	0	488000	462000	457000	467000	412000	410000	429000	451000	509000	429000	372000	461000	481000	435000	423000	474000	437000	480000
224	12OH-JA	pos	0	6100	7760	5630	7980	8790	9390	10300	10300	9410	10700	8800	11200	12000	9820	12700	12300	10100	10400
225	9-Oxodecyl-acetamide	pos	0	18800	20100	20300	22600	20600	18000	16800	12600	14400	14500	13400	12600	14800	16800	12900	14900	13900	13400
227	11β-Misoprostol	pos	0	240000	160000	182000	150000	158000	163000	188000	169000	132000	122000	111000	115000	125000	116000	149000	232000	152000	162000
228	LDAO	pos	0	2340	1770	1520	1880	1970	1710	2060	2630	2760	2350	2250	2780	1940	1810	3180	2790	2820	2910
229	ACar 12:1	pos	1	11700	7980	3660	1670	8470	4960	3460	12700	13100	7900	14500	16900	28600	13000	8680	10400	19700
230	Ormosanine	pos	0	505000	162000	191000	178000	187000	174000	184000	392000	185000	171000	177000	159000	171000	193000	228000	200000	181000	279000
231	CCG-48252	pos	0	5290	4650	3770	2900	3920	4020	5110	4830	5950	5310	3970	3810	5410	3960	5240	5530	5500	4310
233	ACar 8:0	pos	0	25500	28000	26000	25600	25200	26200	23700	25700	27800	29600	26900	27500	25300	24100	27800	27500	26200	27200
233	Hexadecanedioic acid	neg	0	63700	65700	55500	64100	86800	62100	75300	61800	53400	72400	68100	64400	58700	45600	127000	53600	48500	49800
234	Glycohyocholic acid	pos	8	603	511	763	1310	884			1210					6560	310			982	3700
235	4,7-Phenanthroline	pos	5	9490	12100	9350		8700	12500	11800		9530	8550	9440	16800	30700	21800				11300
236	7β,12α-Dihydroxy-5α-cholan-24-oic acid	neg	8			1090			597	629	319	477					804	801	478	478	4270
237	Glycocholic acid	pos	1	924	847	202	515	338	1110	565	445	450	376	1010	1480		788	750	622	498	394
242	ACar 13:1	pos	0	39700	61300	24400	6880	44200	38500	29800	38700	30900	15200	34800	22400	37500	42600	44000	23800	31700	15600
243	Glycochenodeoxycholic acid 3-glucuronide	neg	3	5340		5890		7330	5400		6760	10400	5390	16100	4830	4750	9720	10200	2120	11300	11200
244	LPE 20:4	neg	0	26500000	28000000	27400000	27400000	27500000	16300000	27300000	26300000	26900000	20500000	33400000	17900000	13300000	26100000	35800000	12800000	28400000	28200000
245	LPC 22:6	neg	0	34900	33800	26700	32300	44600	64000	34300	32900	29700	13000	37400	47300	34500	31400	54100	22200	31200	30300
245	ACar 12:0	pos	0	578000	957000	514000	375000	1000000	592000	1040000	993000	582000	354000	901000	512000	670000	925000	1620000	320000	1060000	511000
246	LPE 20:2	neg	0	230000	240000	207000	189000	222000	199000	234000	159000	140000	101000	184000	145000	106000	165000	260000	45600	145000	148000
247	ACar 14:1	pos	0	71000	147000	51500	23200	192000	77900	138000	177000	115000	67600	158000	56800	165000	208000	120000	53900	255000	62700
248	LPA 22:5	neg	4	6230	4230	3180	3890	4980	2890	5600	2170	2420	4190	5040				8710		4060	5530
249	Sphinganine	pos	2	78000		29300		33800	37900	39800	63600	23700	27700	18000	22600	21700	21000	27600	40600	25600	19200
250	ACar 9:0	pos	6	4320		3460		4540	3490	3650	6010	3750	3330			2790	1360	3750	2350
251	PA 36:2	neg	8					2480	2860		2230	9450	2410	1400		4360	1910	2040	1740
251	Dihydrosphingosine	pos	2	80000		39000		43100	47500	53100	78600	22100	32600	21000	22400	22500	25800	37300	51300	35400	30600
252	LPA 20:4	neg	1	1490000	338000	191000	61000	63700		26000	14000	15500	22500	38400	10800	9490	24500	44500	9120	34800	22000
253	TCA	pos	0	26700	14900	39800	93700	23300	69100	21800	223000	27700	13200	44700	34100	3140000	18000	101000	26000	135000	549000
254	Cholic Acid	pos	0	16700	12700	7770	17100	13100	11800	9790	99400	18800	26200	14600	41800	86100	13400	58900	10700	16600	836000
254	LPE 22:5	neg	0	1170000	1140000	1060000	1260000	1190000	835000	1170000	1140000	1390000	473000	1640000	606000	455000	1230000	1390000	427000	1250000	1050000
256	PI 34:2	neg	9	2270		3020		1850	4510	3570	1000						1260		1010	1210
256	LPC 12:0	pos	0	14300	20300	7860	14000	23200	20600	20500	29500	16600	20000	22400	26500	21300	24800	40900	17700	27600	25700
257	PE 38:5e	neg	8			11100	5920		10100		26300	26100	16300		19100		21700	24500	29300
257	LPC 12:0-2	pos	0	14800	20500	8230	12700	22400	18800	22000	30100	16800	23700	26000	26100	25300	27400	42700	20600	27600	28300
259	FAHFA 34:2	neg	0	116000	97700	83900	75400	85500	91600	78700	60400	48200	55900	57400	32600	29400	55300	87300	8380	55400	58700
259	ACar 14:0	pos	0	6450000	10600000	6300000	4360000	11800000	5650000	8860000	7990000	5650000	4810000	8390000	2210000	2810000	9460000	9670000	1210000	9030000	6150000
260	Biliverdin	pos	0	396000	486000	165000	412000	401000	315000	498000	463000	460000	174000	334000	120000	83900	598000	1790000	217000	458000	1410000
260	LPE 20:3	neg	0	773000	748000	919000	819000	668000	682000	859000	741000	869000	587000	1050000	900000	596000	701000	900000	709000	711000	606000
261	11-Eicosenoic acid	pos	2			15100	10800	17500	70700	9270	62800	57000	58900	46600	66200	68400	48800	52900	54200	51200	55500
262	Oleoyl-L-α-lysophosphatidic acid	neg	8	26600	21100	14700	19100	25300	21300	22400		14800		19300							16000
262	ACar18:3	pos	0	24300	29600	12500	27700	41400	27500	46400	67200	33400	21400	50200	90400	58400	55400	210000	28400	45400	43100
263	13-HODE	neg	0	167000	157000	139000	181000	167000	172000	243000	156000	154000	305000	305000	207000	260000	121000	158000	185000	225000	279000
263	ACar 16:1	pos	0	1890000	3270000	1780000	1510000	4260000	1860000	3150000	3300000	2450000	1570000	3480000	1400000	1440000	3620000	3900000	619000	3540000	2360000
264	ACar 15:0	pos	0	263000	467000	281000	218000	526000	310000	371000	326000	223000	170000	311000	145000	147000	389000	347000	63200	308000	221000
266	Acetylepisamarcandin	pos	0	206000	32800	30100	30300	47600	35600	65800	221000	93100	37200	45000	62500	52500	46600	51600	39800	26700	63500
267	δ4-Dafachronic acid	pos	4	12500		5290		4270	5980	5660	8390	2360		4280	3750	2980	3860	4820	1880	3980
267	9,10-DHOME	neg	0	12300	11500	11700	9370	10000	9380	16300	5350	6060	27600	16000	4910	11400	9390	14200	12300	14000	15500
268	Linoelaidyl carnitine(C8:2-CN)	pos	0	53500	91800	42600	48100	116000	72900	96000	93400	68000	32600	84800	77000	58300	131000	135000	23600	83000	45700
269	FAHFA 36:1	neg	0	117000	94700	71500	84200	114000	115000	95000	73500	54200	49100	48800	70800	57800	22900	48600	63800	33800	24600
269	ACar 18:2	pos	0	508000	820000	411000	484000	1060000	617000	828000	764000	527000	282000	745000	746000	541000	1110000	1210000	242000	712000	446000
270	ACar 20:4	pos	0	2680000	3350000	1400000	2700000	3420000	3980000	3260000	3050000	2360000	1250000	3580000	1570000	867000	2910000	4210000	1590000	2760000	2220000
271	Cer(d18:0/18:0)	neg	8	225	499	666		491				520		416	460	174		257			312
271	LPE 19:2	pos	2	25300	21700	19300	16800	29400		44900	47600	36400		40400	20600	19700	46000	77800	8400	22500	21200
272	FAHFA 40:4	neg	4	2320	2020	2630			2100	3320	4200	2080	1400	1850	2180			4420	974	2750	2830
273	LPA 20:2	neg	0	20100	12000	10200	9670	11200	16200	10400	12500	7500	11000	12100	10100	5050	4030	14600	1210	6850	7720
273	Carnitine C16:0-d3 4	pos	0	213000	207000	275000	269000	220000	225000	268000	268000	280000	266000	212000	202000	196000	276000	224000	91400	219000	297000
274	LysoPE(22:5(4Z,7Z,10Z,13Z,16Z)/0:0)	neg	3	4850			4150	5510	2320		2670	4570	511	2200	1660	1030	4630	3410	1620	1400	1820
274	ACar 16:0	pos	0	194000	257000	187000	199000	370000	278000	291000	308000	213000	150000	310000	147000	134000	347000	405000	71800	258000	222000
275	8(R)-Hydroxy-(5Z,9E,11Z,14Z)-eicosatetraenoic acid	neg	0	196000	176000	323000	154000	190000	185000	193000	155000	168000	241000	201000	382000	207000	136000	217000	171000	159000	127000
276	lysoPC 22:4	neg	3	765	1570	1670	1550		1590	1230	2470	763	1050		902	930	959	4400	920	994
276	LPC 14:0	pos	0	2180000	2340000	2080000	2660000	3610000	3080000	3290000	3980000	3330000	4290000	4020000	2440000	1920000	4410000	6100000	1160000	4070000	4290000
277	LPC 14:0-2	pos	0	2760000	2690000	2400000	3150000	4160000	3620000	4010000	4850000	3950000	5520000	4770000	2820000	2210000	5240000	7710000	1450000	5050000	5620000
279	LPC 17:2	pos	8								8780	7300	4240	9180	7390	5090	12700	12400	1610		5430
280	LPC 18:3-sn1	pos	0	167000	168000	268000	180000	292000	169000	315000	309000	447000	223000	392000	164000	135000	400000	636000	190000	423000	340000
281	lysoPC 16:1	pos	3	3810	1930	2630	2590	2230	2010	3120	1820	2310	1700	1340	2400	2350		2950			712
282	Aldosterone	pos	0	27000	20800	29500	26300	23900	30500	28000	22500	25400	19200	15600	32400	28500	18900	16100	13000	13100	15000
284	Heptadecanoic acid	neg	0	7790	6420	9960	10100	9210	8260	12100	9630	7500	14000	5950	6970	6790	7270	9690	5010	4660	8170
284	LPC 16:1-2	pos	0	8960000	6590000	6080000	6700000	10200000	7370000	8730000	12800000	10900000	12000000	12800000	10200000	7620000	17000000	14400000	2710000	10600000	10500000
285	LPI 16:1	neg	7								591000	728000	612000	855000	637000	614000	520000	747000	314000	1020000	748000
285	LPC 16:0-2	pos	0	120000	130000	142000	140000	226000	138000	179000	235000	209000	282000	277000	139000	105000	264000	428000	72500	295000	284000
286	LPC 16:1	pos	0	6650000	9590000	7760000	7980000	12000000	10600000	11100000	16900000	14500000	14200000	18800000	10200000	7860000	17700000	18700000	4920000	12700000	12000000
287	Vaccenyl carnitine (C8:-CN)	pos	0	742000	1020000	696000	719000	1280000	1140000	1030000	973000	643000	505000	950000	798000	643000	984000	1300000	296000	831000	647000
288	Glycodeoxycholic acid	neg	2	1420	1410	1330	1550	3470	855	1930	975	1520	1750		667		526	1850	488	1150	1280
288	ACar 18:1	pos	0	9360000	13200000	9180000	9170000	16200000	16000000	14400000	14100000	10400000	7040000	14000000	12000000	9810000	15100000	19900000	4740000	13600000	9920000
289	LPE 16:1	pos	0	152000	140000	132000	129000	152000	166000	144000	210000	204000	177000	254000	293000	208000	175000	187000	200000	169000	177000
292	FAHFA 27:1	neg	3	13200	24100	25700	21300	26200	7700	48700			43300	84900	113000	104000	30500		94100	22300	44100
292	LPE 16:1-2	pos	0	213000	202000	205000	200000	264000	270000	205000	260000	190000	294000	241000	247000	185000	246000	263000	93100	167000	259000
293	Resibufogenin	pos	0	56700	58100	32300	52200	46600	33500	54500	51700	82200	19800	80300	20400	10800	68600	46900	19500	43200	39000
294	LPC 20:5-3	pos	6			345		428	423	705	466	1030		905	328		1010	426		1020	871
295	LPE 18:2	pos	0	108000	98900	89800	98900	134000	106000	143000	143000	143000	86400	170000	158000	101000	146000	127000	104000	109000	97100
296	lysoPC 20:1	neg	0	2070	2200	13500	2100	2800	1880	2710	1680	2090	12200	902	10500	7570	988	1330	796	1560	1640
296	LPC 22:5-2	pos	0	3000000	2950000	1100000	3680000	4070000	4440000	3630000	4130000	4120000	1350000	5420000	2280000	988000	5340000	6100000	1720000	4390000	3380000
297	LPC 22:5	pos	0	2090000	2180000	758000	2430000	2860000	3400000	2570000	2890000	2950000	980000	4030000	1630000	716000	3740000	4320000	1270000	2930000	2400000
298	LPE 18:1-3	pos	0	15700000	16800000	13900000	18400000	16000000	9930000	16800000	19700000	21600000	12400000	25800000	13000000	6980000	21000000	18700000	15700000	23900000	17100000
299	LPE 22:6	pos	0	34800000	35500000	33000000	34900000	32200000	30300000	32700000	42200000	43300000	28100000	39500000	33300000	20300000	47400000	33100000	35500000	46800000	46700000
300	SM d31:1	pos	2	4180	6030		6530	8940	2710	10900	12400	15800	7120	27900	2870		15300	49900	3110	20200	16300
301	5b-Cholestane-3a,7a,12a,24,25-pentol	neg	5	3120	866	1060	8400		907	15800		491		575	3250		988	3410	802	865
301	LPC 15:0	pos	0	1090000	1270000	1170000	1440000	1610000	1210000	1540000	1430000	1270000	1670000	1340000	1140000	937000	1660000	1920000	413000	1550000	1580000
302	LPC 15:0-2	pos	0	1160000	1390000	1260000	1610000	1830000	1390000	1720000	1550000	1330000	1840000	1500000	1280000	982000	1770000	1510000	532000	1800000	1780000
304	FA 19:0	neg	7								4550000	4890000	4890000	5160000	4750000	4990000	4260000	5470000	3970000	4080000	4230000
304	LPC 18:2-sn2	pos	0	6940000	8470000	6910000	9020000	11600000	9240000	10500000	11300000	9080000	8670000	11400000	9780000	7150000	13400000	16200000	4290000	11700000	11100000
305	LPC 20:4-sn1	pos	0	33600000	33700000	30900000	33200000	32300000	30800000	33200000	46400000	45700000	40600000	40400000	20400000	14700000	49900000	43800000	15700000	62700000	58400000
306	(R)-2-hydroxystearic acid	neg	0	53100	55900	34300	67300	46600	46500	48100	55100	58400	74200	74600	46800	53000	49700	83400	33000	56900	51300
306	LPC O-18:1	pos	0	616000	712000	557000	670000	880000	912000	738000	961000	817000	740000	1100000	770000	596000	966000	1140000	301000	866000	698000
307	Arachidonic acid	neg	0	7940000	8960000	5790000	9490000	8400000	6810000	8390000	8470000	9570000	3750000	11600000	7650000	5150000	8150000	11400000	5650000	9020000	7340000
307	SM d34:1	pos	0	30900000	31200000	16200000	33300000	34100000	35000000	33100000	42300000	41900000	19500000	39500000	30500000	16000000	49600000	52800000	46800000	52500000	54700000
308	LPE 20:5	pos	0	1350	1730	829	861	1040	1520	1260	1580	808	931	609	3080	2110	2950	1940	988	2480	1890
309	Dihydrocoumarin	pos	0	19700	21300	17600	18200	25600	19900	22400	19600	20000	21800	20800	22600	16300	33800	49100	12300	32000	35300
310	β-Linoleic acid	neg	0	28000	32600	17400	35400	28300	22900	30600	32400	28200	17000	33900	29200	27700	28100	28000	10800	28000	29800
310	LPC 20:3-4	pos	0	596000	628000	387000	763000	937000	485000	830000	721000	656000	670000	826000	245000	127000	859000	1010000	253000	738000	949000
311	LPC 20:5	pos	2	11400	13300	10700	11700		12600		13800	10900	10600	15000	14500	9500	22100	23900	6360	17600	20700
312	Isobutyl phosphate	pos	0	34200	61500	55100	43800	29900	28900	48600	24200	48200	54200	39600	50600	41600	27500	40100	44200	45700	42600
313	FA 20:0	neg	7	975000	750000	693000	1500000	822000	1500000	1790000	1540000				6770					1650000	3370
314	6-Gingerol	neg	2	858000	1040000	936000	2940000	1030000	1870000	2520000	250000	333000	340000		852000		402000	1150000	319000	410000	438000
314	LPC 16:0	pos	0	28700000	30600000	33100000	34300000	33400000	30900000	34600000	44400000	45200000	40800000	42400000	41200000	42900000	27100000	32300000	53300000	49800000	45000000
315	Pyridoxine	neg	6			46600					28800	36700	25000	16100	33800	27700	46500	74400	45400	25000	26600
315	LPC P-18:1-sn1	pos	0	4960	6960	5050	7350	13600	11900	11600	15600	8850	10600	12600	13000	10400	15700	5090	4700	15500	11000
316	Heneicosanoic acid	neg	2	589000	413000	448000	943000	374000	577000	879000	90800	65800		196000	85600		186000	219000	63000	92100	71900
316	LPE 16:0-2	pos	0	14800000	14200000	14300000	15400000	16000000	13900000	15000000	16200000	14900000	16100000	15900000	13600000	10200000	17600000	16900000	6370000	13200000	13500000
317	ACar 20:1	pos	0	549000	1160000	767000	925000	1260000	1790000	1300000	1340000	853000	743000	1210000	1450000	1170000	1140000	1380000	812000	1200000	812000
318	LPE 16:0	pos	0	4170000	3990000	3710000	4210000	4770000	3620000	4160000	4280000	3820000	4280000	3990000	3510000	2630000	4440000	4480000	1020000	3250000	3500000
319	LPC 18:3	pos	0	382000	389000	429000	373000	423000	349000	398000	472000	457000	524000	468000	404000	360000	664000	845000	325000	817000	931000
320	C16-PAF	pos	0	2180000	2470000	2280000	2660000	3020000	3150000	2820000	3000000	2560000	2870000	3580000	2810000	2260000	3030000	2870000	985000	2020000	1840000
321	lysoPC 18:1	pos	0	10300000	10700000	10800000	12500000	14000000	15400000	13800000	16300000	14600000	14900000	18000000	14800000	11700000	17500000	14200000	6390000	12600000	11000000
322	LPC 18:1	pos	0	44700000	46100000	49000000	46300000	43400000	43800000	43400000	52000000	53100000	47000000	46600000	50300000	53600000	52600000	78800000	61300000	65100000	45100000
323	GCDCA	pos	8	802	1260			710	2020			853		1080				1140	699	658	872
324	LPE 18:1	pos	0	7600000	8170000	7610000	8070000	5830000	8990000	7220000	10500000	9790000	6610000	11800000	18700000	14900000	8740000	4940000	11900000	5750000	5070000
325	LPC O-16:0	pos	0	446000	556000	371000	455000	861000	1040000	779000	975000	670000	736000	926000	832000	791000	843000	554000	392000	958000	740000
326	Salicylic acid	pos	0	714000	248000	449000	256000	206000	161000	266000	455000	275000	1450000	290000	551000	454000	173000	282000	888000	288000	180000
327	Se-methyl Se-L-Met	pos	0	4170000	4550000	4090000	5250000	6150000	6340000	5750000	5570000	4790000	5680000	5880000	4760000	4010000	6320000	7160000	2220000	6340000	7110000
328	LPC 22:0	pos	0	1220000	616000	29900000	1380000	1350000	2510000	1550000	5670000	1540000	27800000	1190000	28900000	34500000	1440000	955000	1920000	1130000	1170000
329	ACar 20:0	pos	0	349000	383000	258000	393000	390000	1330000	486000	537000	239000	395000	376000	939000	580000	316000	420000	463000	377000	403000
330	LPE 17:0	pos	0	449000	423000	356000	530000	532000	463000	501000	483000	472000	463000	527000	449000	375000	557000	554000	136000	360000	397000
331	LPC 17:0	pos	0	3200000	3360000	4130000	5350000	6400000	6330000	6390000	5690000	5340000	5840000	5980000	5690000	4410000	6490000	5360000	1470000	5080000	4390000
332	LPC O-18:0	pos	0	1360000	1390000	1710000	2210000	2750000	2600000	2610000	2430000	1980000	2420000	2490000	2220000	1720000	2650000	2380000	594000	1520000	1760000
333	LPC O-18:0-2	pos	0	3150000	3660000	4060000	5270000	6320000	6080000	6740000	6130000	5270000	6070000	6110000	5380000	4310000	6520000	5950000	1430000	4890000	4540000
334	LPC P-18:0	pos	0	241000	352000	279000	311000	690000	628000	532000	853000	646000	611000	905000	549000	548000	790000	460000	279000	842000	739000
336	LMST03020417	pos	1	714	1320	442	1520	635	341	1100	1150	1140	334	1770	132	234	1560	1310		773	1890
337	LPC 19:1	pos	0	259000	310000	294000	428000	512000	894000	512000	696000	551000	517000	713000	965000	704000	658000	956000	418000	623000	684000
338	LPC 18:0	pos	0	33200000	37100000	38700000	38000000	35000000	38300000	34800000	49300000	50700000	28900000	48700000	45100000	46900000	32600000	53300000	48600000	56900000	79300000
339	LPE 18:0	pos	0	13500000	12200000	11500000	14500000	13300000	10800000	12400000	13600000	13300000	13600000	14900000	10500000	8800000	17300000	20800000	4680000	17000000	17500000
340	LPE 18:0-2	pos	0	32300000	30900000	29900000	34200000	32000000	28300000	31400000	37100000	36800000	36300000	38600000	28900000	25400000	44900000	47500000	14200000	38300000	42200000
341	LPC 18:0-2	pos	0	29300000	29200000	30200000	33400000	32600000	32400000	32700000	37200000	33500000	38600000	36700000	35200000	33000000	41700000	37700000	15500000	30400000	34400000
343	ACar 22:0	pos	0	53100	48700	87400	144000	129000	462000	125000	176000	99600	104000	135000	322000	189000	67200	71300	154000	93900	105000
344	LPC 20:1	pos	0	4440000	5130000	4970000	7920000	9350000	17800000	9150000	11400000	8110000	9990000	9830000	16600000	12200000	9820000	15900000	9670000	9510000	11200000
345	SM 36:2	pos	0	4550000	4380000	2240000	4040000	5100000	4190000	3830000	4240000	3690000	2710000	4690000	2670000	2140000	4340000	3890000	990000	2830000	3750000
346	Palmitoyl-EA	pos	0	640000	919000	402000	1010000	678000	715000	743000	709000	703000	260000	972000	730000	359000	670000	732000	283000	571000	341000
347	SM d32:2	pos	0	14200	8980	200000	15500	10700	20500	16200	58600	13000	194000	12500	104000	84700	15900	24300	11500	9830	12900
348	Monolinolein	pos	0	38100	21000	11900	36600	14900	24100	37300	25300	22200	23300	30300	39400	45400	20200	14400	34300	27500	19100
349	PC 26:0	pos	0	425000	904000	2070000	1540000	1910000	1660000	1630000	1080000	1960000	3020000	1250000	1890000	2250000	1180000	2290000	530000	1100000	1480000
350	LPE 27:0	pos	0	917000	700000	16200000	1000000	942000	2210000	980000	4080000	1000000	21000000	864000	28700000	33800000	1150000	1700000	1880000	833000	936000
351	3-Hydroxyoctanoic acid	pos	8						2500	5180	4900		1230	3770	5180	2990	2360		2340		2810
352	PC 24:0	pos	0	956000	653000	18000000	1080000	959000	1110000	1070000	3300000	879000	24300000	943000	8800000	11500000	846000	1200000	445000	575000	983000
353	LPC 19:0	pos	0	1870000	1980000	2560000	2730000	2620000	2780000	3270000	3360000	3560000	3200000	3270000	2920000	2920000	3820000	2420000	1180000	2860000	3760000
354	LPC 2	pos	0	1790000	2010000	2620000	2530000	2490000	2700000	3200000	3390000	3540000	3250000	3340000	3010000	3070000	3920000	2640000	783000	2810000	3700000
355	LPE 12:0	pos	0	63000	49900	31800	51200	27600	28400	74900	25600	38800	35900	40600	30200	64400	54900	21900	42100	36700	27100
356	Alpha-Linolenic acid	pos	0	115000	82000	46200	116000	78600	79800	134000	107000	70500	61900	98900	68800	113000	92600	69200	40600	107000	74400
357	ACar 16:3	pos	0	21400	20600	19900	22400	21600	19500	24000	14600	16500	16000	13400	15900	14800	11000	23800	14700	14500	14400
358	Hexadecanamide	pos	0	3320000	3210000	1240000	2230000	1450000	964000	3410000	1740000	1600000	1190000	4780000	1090000	975000	1680000	1120000	471000	1230000	1790000
359	SM 30:0	pos	0	26500	26400	460000	50600	25900	52800	24400	93100	43600	430000	69900	273000	372000	52600	67200	33200	35000	30200
361	ACar 26:1	pos	1	14700	14600		8570	7140	38800	11800	11400	11100	12600	8690	41900	16700	18500	8600	17100	7190	9260
362	Oleamide	pos	0	6250000	4530000	1680000	4410000	2510000	1790000	5080000	2330000	2400000	2010000	8170000	1670000	1990000	3030000	2680000	1380000	2790000	2880000
363	Oleamide-2	pos	0	28900000	23800000	12300000	23800000	15900000	13100000	25700000	17000000	17900000	15600000	35400000	12600000	14700000	20600000	13900000	13500000	15500000	21300000
365	Retinol	pos	6	3610	3900	1670	5610	4510	2990	3000		1980		2660			2490	2340	1790
367	LPC 20:0	pos	0	744000	974000	639000	948000	1140000	2630000	1640000	1330000	840000	887000	1490000	2210000	2100000	1380000	1010000	918000	992000	944000
368	MG 16:0	pos	0	622000	548000	320000	427000	393000	425000	548000	445000	353000	217000	628000	502000	468000	413000	364000	441000	358000	348000
369	6-Dehydroprogesterone	pos	0	37700	33800	18300	21400	19800	28600	34500	38600	32900	18200	59000	49300	50700	29900	26600	39600	31800	18900
370	Deoxycorticosterone	pos	0	30600	26900	15600	18000	18200	22000	21300	27200	21800	12400	36800	28300	24400	28700	18500	26700	21700	16400
371	4-Cholesten-3-One	pos	0	912000	1070000	455000	870000	673000	162000	746000	584000	833000	230000	1190000	102000	50700	727000	766000	67200	724000	561000
372	Cholestenone	pos	0	930000	1040000	473000	869000	667000	162000	733000	602000	826000	242000	1140000	106000	46900	731000	785000	61100	728000	577000
373	DGLA	pos	0	1010000	729000	276000	775000	540000	474000	684000	490000	581000	177000	757000	381000	234000	601000	615000	230000	567000	365000
374	ACar 14:1-2	pos	7								8970	6770	22100	10000	5880	5080	9920	16700	1800	6650	7450
375	ACar 26:0	pos	0	12400	7760	6180	20800	5370	10100	32000	6460	10400	7950	77800	9020	8880	7170	10400	7110	5680	4200
376	Stearamide	pos	0	1260000	825000	414000	663000	355000	243000	791000	181000	279000	124000	472000	113000	204000	318000	199000	98100	235000	184000
377	FD C22:2	pos	0	213000	65100	33100	56900	44200	58700	80900	82300	42600	43900	56900	32100	33900	353000	24000	29300	42600	31100
378	3,4-dimethoxyflavonol	pos	3	103000	11100	408	20200	12300	4510	21300	3960	11900		18300			43900	27800	2150	22100	25600
381	1921AH	pos	0	7000000	1970000	1030000	2300000	1460000	1570000	2360000	2980000	1600000	1570000	1910000	1290000	1170000	8700000	1030000	1010000	1260000	1030000
382	Erucamide	pos	0	6390000	1780000	947000	1790000	1270000	1490000	1970000	2740000	1510000	1420000	1850000	1260000	1170000	7790000	1020000	951000	1140000	1020000
