# Supplementary material for: A Multi‐Organ Atlas Links Gut Microbial Metabolites to Systemic Redox Changes in Aging Mice
Source: Aging Cell. 2026 Mar 9;25(3):e70433. doi: 10.1111/acel.70433 (PMC12968584; doi:10.1111/acel.70433)
Supplement: Supplementary file 1 — Data S1: acel70433‐sup‐0001‐Supinfo.zip. [file ACEL-25-e70433-s001.zip › acel70433-sup-0001-Supinfo/FECES.xlsx]

## Sheet: Sheet1
Sample Name	M16-F-21	M16-F-A2	M16-F-A3	M16-F-A4	M16-F-A5	M16-F-A6	M16-F-A7	M16-F-A8	M4-F-A1	M4-F-A2	M4-F-A3	M4-F-A4	M4-F-A5	M4-F-A6	M4-F-A7	M4-F-A8
Acetaminophen glucuronide	169.391	N/A	97.9089	129.613	188.924	130.869	271.865	N/A	196.309	253.461	114.545	125.637	113.54	179.508	316.023	226.934
Glycochenodeoxycholic acid 3-glucuronide	177.355	223.702	707.493	260.472	N/A	475.96	N/A	210.429	282.011	342.236	310.214	353.478	145.955	345.746	N/A	479.615
QH(2)	218.625	457.015	386.871	199.395	295.28	247.743	382.415	214.895	259.708	N/A	N/A	518.194	222.911	190.23	306.855	212.638
16-Hydroxypalmitate	223.159	308.809	109.575	126.308	130.761	N/A	355.528	N/A	247.186	N/A	328.239	168.644	122.411	144.002	139.583	177.774
Methoxyeugenol	228.199	227.34	291.229	209.53	117.511	199.105	397.167	218.972	154.929	267.025	478.65	195.171	175.36	147.86	145.463	118.607
p-Tolyl Sulfate	234.348	N/A	882.385	885.664	251.328	235.324	1152.03	650.069	415.02	774.935	N/A	217.973	258.413	421.746	503.794	935.91
lysoPC 20:1	241.856	979.611	408.376	532.363	N/A	293.811	652.566	1027.01	283.562	219.676	770.065	N/A	340.387	299.227	N/A	408.318
DIHYDROROBINETIN	255.256	266.234	685.837	570.877	286.866	490.264	N/A	246.962	533.23	217.496	1493.29	865.007	603.492	162.546	N/A	383.01
LysoPC 16:0	256.556	252.592	165.332	N/A	235.808	400.293	377.588	259.373	455.116	334.949	449.098	290.315	568.607	493.967	282.237	360.927
4-Phospho-L-aspartate	269.478	412.595	508.56	235.235	187.656	416.178	154.579	381.995	N/A	288.343	N/A	383.734	178.347	N/A	352.124	257.205
FAHFA 28:0	348.644	808.075	439.27	636.045	229.511	557.819	326.049	488.143	324.616	255.972	344.115	705.105	496.85	346.549	191.21	601.993
D-Xylulose 5-phosphate	367.506	1604.77	294768	504563	326513	503.637	1666.62	685.991	325914	272374	313178	132173	689.547	198920	155409	155977
Para-cresol	393.958	1055.07	488.876	381.467	43030.6	63475.3	602.932	30928.7	11343.7	22070.2	733.229	325.99	12388.4	7805.2	9575.31	17902.3
HexCer-AP t35:1	404.89	321.425	542.344	390.255	N/A	295.791	154.033	164.528	448.697	481.214	N/A	289.424	983.06	749.618	853.836	282.653
5,15-DiHETE	407.1	875.944	383.42	445.552	639.405	258.845	477.569	1108.78	1038.76	524.975	480.934	607.663	703.239	570.513	734.42	956.287
Kojic acid	419.305	481.897	N/A	N/A	355.219	N/A	N/A	317.315	255.133	N/A	N/A	532.973	263.673	388.882	N/A	N/A
1,7-Dimethylxanthine	440.162	318.658	380.116	1444.55	886.066	436.026	1607.81	1261.13	465.836	477.947	1196.02	445.039	552.255	1300.94	865.942	1075.29
PE 36:4e	461.127	438.753	N/A	865.986	288.246	598.128	N/A	507.982	880.424	752.944	507.263	N/A	633.808	980.324	605.205	N/A
Cholesterol glucuronide	471.915	626.419	546.26	1443.23	889.011	1170.3	713.591	672.164	652.166	486.008	550.371	1057.18	963.621	211.677	887.073	256.718
2-Hydroxytetracosanoic acid	474.219	347.297	203.204	522.524	419.229	428.165	267.364	557.692	175.179	561.644	513.644	216.655	189.991	360.381	367.372	786.513
Thyroxine	525.084	13358.2	7537.5	6662.72	6894.25	65125.1	15755.7	16271.1	6583.16	6418.31	35205.6	20960.3	7155.73	1948.56	12226	10383.1
PS 32:2	558.142	639.636	218.975	608.448	545.646	270.946	N/A	617.772	305.152	147.828	280.374	384.12	778.213	711.087	N/A	327.473
Platyphylloside; 1,7-Bis(4-hydroxyphenyl)-5-oxo-3-heptanyl ?-D-glucopyranoside	559.579	1316.01	2182.51	1329.67	696.607	1870.39	535.374	2335.37	3765.11	1474.73	2514.75	3357.65	4313.12	3450.35	2689.53	1015.14
Glycocholate	563.017	1256.42	698.438	1620.64	451.335	513.473	1322.48	1497.14	1677.53	779.746	822.335	691.615	586.329	1236.15	613.721	811.462
1,4-Cyclohexanedicarboxylic acid	592.738	512.205	553.991	336.136	1451.86	N/A	830.418	863.673	1209.84	N/A	394.045	381.051	621.836	1077.77	N/A	N/A
Perfluorooctanesulfonic acid	603.117	1148.28	940.873	928.649	24592	2277.13	871.283	2098.66	2707.51	1346.35	2326.46	1804.82	1748.4	N/A	2237.67	1797.59
Salicylaldehyde	609.941	918.363	216.9	484.77	385.761	580.247	479.285	589.899	371.851	398.81	400.034	633.128	161.637	735.336	1028.91	286.5
LPA 20:0	634.84	1344.65	1642.19	1050.5	618.692	750.725	2103.36	312.128	638.31	570.221	563.74	3064.04	746.62	701.288	589.272	445.96
Hydroiodic acid	676.754	952.678	787.081	461.468	370.492	520.597	N/A	548.564	434.068	673.335	706.5	333.961	681.517	688.593	N/A	319.454
Asparagoside A	748.372	1594.47	709.525	758.83	1136.38	3096.4	496.595	828.217	1174.27	852.111	885.901	1268.07	1275.46	739.543	1111.8	979.852
PG 34:2	748.803	2388.53	724.869	2256.53	1895.88	4702.91	1995.1	1061.9	639.939	1027.15	1684.35	933.894	1254.77	2643.55	1098.68	1984.15
LPC 20:5-3	780.079	1140.04	634.513	705.334	793.027	N/A	N/A	556.851	1431.28	1356.45	1147.29	938.934	1623.49	N/A	1060.97	942.886
1-Arachidonoylglycerophosphoinositol	791.435	590.344	2005.81	384.037	973.26	496.608	772.591	951.298	1376.09	484.774	1960.5	1080.2	261.233	2364.15	759.74	468.729
alpha-D-Glucopyranoside, 4-O-[(2E)-1-oxo-3-phenyl-2-propen-1-yl]-beta-D-fructofuranosyl	797.267	1224.91	465.659	595.453	6044.13	4310.36	1232.4	839.844	806.541	243.858	2181.42	609.068	895.519	902.737	1766.16	2651.98
LPC 22:6	816.68	368.846	1161.05	2549.36	1881.46	1005.16	902.018	247.277	749.289	1249.63	1300.69	1214.25	1127.41	1681.38	1082.01	1448.45
2-Methyladipic acid	824.598	991.43	1161.61	806.359	696.845	958.563	633.891	338.844	644.429	427.067	351.838	1087.49	518.878	1165.6	461.691	1099.59
Phenylalanine	835.647	1071.95	758.756	764.668	986.255	1017.88	899.687	595.004	474.806	1625.77	726.848	813.013	1334.4	1130.56	591.148	497.732
PA 36:2	846.29	1216.83	1181.83	1338.31	738.457	1120.19	1818.93	N/A	678.252	1877.15	1731.36	585.896	1432.89	804.129	1004.37	955.59
PEtOH 36:3	849.642	3979.39	2974.68	7327.71	25862.3	6270.59	3559.37	6281.18	2056.11	2094.65	1288.36	1567.45	956.565	1086.36	2729.14	2351.95
Dl-Tyrosine	874.272	23419.9	20030.7	13604.9	10770.5	3274.28	19760.2	21312.5	6392.23	7382.92	5308.27	7514.18	7717.64	7953.51	5193.76	6601.44
FBP 2	891.812	1468.36	1523.02	2318.7	1590.05	1900.54	2985.04	1191.74	1082.26	2126.97	2745.18	1688.02	2677.76	2013.43	2496.66	2094.19
LPA 20:2	924.746	1854.81	622.012	765.046	620.59	1029.23	1750.04	1321.85	1166.1	709.546	533.965	586.743	1181.59	N/A	1018.59	1592.01
Salicyluric acid	927.162	315.566	53620.6	499.59	1057.98	562.015	18915	87269.9	304.706	4750.41	23501	29167.5	11149.7	12837.3	6626.57	15455.9
27-Nor-5b-cholestane-3a,7a,12a,24,25-pentol	969.135	630.362	437.424	620.693	759.482	996.332	1015.42	715.639	344.638	1127.67	1177.16	1161.87	810.873	1152.83	597.299	290.943
PE 36:2	1002.54	454.941	448.552	1420.09	1266.74	1218.95	858.469	407.629	859.619	1382.95	1559.75	N/A	2938.05	4858.43	6315.58	1815.31
N-palmitoyl-phosphoethanolamine	1039.2	1811.88	1507.05	2147.55	1688.95	2372.28	1106.48	688.986	3869.12	2186.29	2345.46	1672.83	2351.03	1716.88	798.232	871.66
Leucine	1065.95	3146.56	961.998	1732.32	N/A	N/A	780	973.95	2253.15	2106.05	788.995	N/A	1023.04	1047.86	1660.29	N/A
FA 19:0	1100.17	1089.12	2179.1	8857.17	1669.35	2062.14	1500.3	3062.14	1426.4	2279.8	1638.25	1934.89	688.851	4181.76	3488.77	1575.64
All-cis-4,7,10,13,16-docosapentaenoic acid	1163.46	676777	2394.2	677606	359002	470906	369914	201669	775147	874085	714887	625283	1.04121e+06	867413	1.25691e+06	988644
11-deoxy-PGF1alpha	1185.57	782.85	2323.3	6859.73	11640.7	3684.9	1569.49	3645.58	2780.94	3783.53	4434.52	976.938	1815.98	4645.91	5185.27	5959.8
1-(9Z,12Z-Octadecadienoyl)-2-hydroxy-sn-glycero-3-phosphoethanolamine (NMR)	1189.13	1004.16	1984.45	535.408	3191.12	1830.28	753.16	1941.87	6066.21	1872.37	1546.09	2204.82	5305.81	3102.23	2167.8	3848.45
Linoelaidyl carnitine(C8:2-CN)	1277.73	498.537	5050.45	4920.17	565.786	20838.3	121139	359.63	12453	1704.14	855.092	464.931	11067.1	502.572	829.928	810.365
lysoPC 20:2	1298.48	713.943	N/A	1175.29	581.404	380.547	549.57	746.456	749.742	503.75	379.016	N/A	656.922	269.761	589.033	608.518
Glycerone phosphate	1305.91	1478.91	591.63	986.103	1448.28	1334.88	N/A	1599.37	N/A	1396.91	633.153	1218.87	N/A	1275.48	N/A	1114.85
LPC 20:3	1309.29	689.17	996.072	640.368	N/A	854.913	905.934	774.703	750.811	340.8	310.482	1092.18	539.082	631.679	980.447	542.604
ACar 20:4	1384.93	N/A	3384.14	3210.33	792.965	10509.4	4863.53	1287.73	11319.6	3258.26	6129.67	2548.97	5321.09	1816.13	N/A	1791.98
3beta-Hydroxypregn-5-en-20-one sulfate	1447.21	543.306	1817.94	9274.84	10564.6	18179.2	518.761	12860.4	22612.4	9411.31	1081.16	2169.39	2403.11	6773.07	11329.5	8735.38
ACar 20:3	1469.63	2154.91	6909.95	4804.18	17458.7	13315.1	5179.43	1812.67	3526.72	3262.15	2242.29	4895.54	9638.24	488.257	997.921	1634.71
Camelliagenin C	1589.85	926.761	1743.16	1074.19	2919.63	2801.09	984.238	1144.71	1300.57	656.333	931.231	323.429	2132.64	638.763	1826.87	505.194
PS 34:2	1610.82	N/A	759.759	826.439	N/A	1255.13	517.972	1143.07	1470.88	N/A	1098.82	657.982	1397.4	1656.28	1077.89	1671.22
Acetylepisamarcandin	1616.81	41020.6	27252.7	57602.3	25502.8	9960.01	15543.6	18449.9	88721.8	57495.5	51658.1	66306.6	47014.8	46770.5	58555.7	50071.8
Allantoin	1630.13	56661.8	14312.7	33534.6	19580.8	15666.6	25176.3	4042.66	17455.5	7251.52	4935.75	12805.8	50048.6	7852.82	10198.3	8170.51
3-Methylcatechol	1634.29	2107.3	1863.13	1711.65	1217.07	1602.12	3987.43	1337.44	3097.9	1140.17	1229.51	2325.03	1197.81	N/A	3076.73	888.298
Tetrahydroaldosterone-3-glucuronide	1731.11	3678.5	3909.83	12181.2	9246.97	1352.43	6438.69	4533.01	3748.57	2246.77	2167.87	4933.96	2456.07	3094.1	2381.42	2827.81
Taurolithocholic acid 3-sulfate	1733.13	1697.2	2904.38	1121	6873.64	3646.61	2140.64	N/A	2667.78	1880.61	2697.55	1516.66	1362.75	N/A	N/A	4387.13
3alpha,7alpha,12alpha,26-Tetrahydroxy-5beta-cholestane	1766.76	33121.7	15805	57360.2	11451.5	114682	33475.2	42014.1	51822.3	25964.7	220517	80010.7	45555.5	21711.5	93635.5	49236.4
Gentisate aldehyde	1904.34	4878.02	2431.64	1475.52	4772.91	1132.95	682.148	57316.4	108191	15601.2	1403.52	112248	38218	60696.3	29224.6	50149.2
cyclo-(Val-Leu)	1925.4	2312.43	309.344	1959.6	N/A	1060.04	306.017	N/A	1678.62	250.334	479.442	1009.98	927.454	1000.14	1879.02	2037.04
FA 20:1	1972.17	3688.1	3165.06	2147	2814.99	3003.95	680.641	3478.24	4429.53	1899.91	1374.45	1874.03	3911.29	1996.77	2134.64	1623.18
LDAO	1990.32	21136.6	2756.35	2356.55	1992.74	2178.22	2409.53	1176.69	6200.61	2692.66	2740.96	3056.07	4862.47	1288.41	1516.42	1079.53
FAHFA 40:4	1995.51	2200.01	N/A	3784.45	8281.88	5350.92	1417.58	4083.17	5107	4984.09	4915.97	1525.98	3269.21	5062.96	3279.78	6437.69
LysoPE(22:5(4Z,7Z,10Z,13Z,16Z)/0:0)	2003.76	10948.4	4674.46	27820.3	1218.49	12607.7	11410.7	11441.2	1066.13	474.838	10876.2	4154.12	1034.3	1184.06	1654.66	1696.87
2-Naphthylamine	2008.04	5361.5	4557.57	4815	N/A	3321.42	3532.76	3607	4328.82	2209.97	3751.35	1846.74	2542.69	1381.59	1242.25	2685.27
PA 35:2	2059.81	2082.48	1900.34	5731.65	28495.4	11369	1416.49	4360.23	4607.31	8833.02	13199.7	5461.01	2915.96	7693.54	5335.17	9515.9
p-Acetamidophenyl-beta-D-glucuronide	2094.47	5836.76	3067.29	3645.66	2749.65	18681.9	3342.65	5772.48	18714.7	9290.05	3746.14	12215.1	5964.77	6388.63	4272.24	4152.61
ACar18:3	2154.38	2369.92	N/A	2209.63	9086.52	9490.18	115145	N/A	2050.22	N/A	3379.57	N/A	3815.53	N/A	N/A	N/A
LysoPC(14:0/0:0)	2167.46	985.533	1538.84	4537.2	1112.68	2857.17	728.64	1947.97	1183.6	976.054	2674.47	886.711	1425.28	860.001	1712.09	1851.7
ACar 12:0	2216.97	5881.79	2095.92	5020.43	53697.2	2830.79	15083.5	6000.28	16516.8	8650.96	8293.96	5857.76	10859.1	9406.48	2190.08	3507.33
lysoPC 22:4	2234.1	2446.64	1211	1684.43	3136.4	2580.16	2686.79	1218.41	996.959	1009.31	802.359	1667.26	635.711	894.78	1475.66	5808.56
Resibufogenin	2298.44	1664.11	1847.81	N/A	1227.32	N/A	N/A	N/A	N/A	2976.51	3097.02	2448.32	1320.75	2978.34	1465.14	1280.67
Albiflorin	2423.7	1054.41	852.306	2397.11	3602.42	4475.99	649.547	1548.35	1971.21	1610.38	1354.01	1113.44	694.475	3144.41	1448.35	2964.94
PEP 1	2506.78	1689.92	1473.1	704.663	975.095	1078.4	1256.76	1288.38	1020.8	1955.15	1537.81	907.226	2032.34	824.505	1809.27	1547.33
Taurodeoxycholic acid	2647.12	1010	488.199	1229.47	6113.73	1695.49	8299.71	53397.9	2730.73	N/A	6790.33	1094.74	4331.45	3399.43	3499.9	13077.7
N-Undecanoylglycine	2669.06	2188.93	1094.55	1628.2	1505.01	1502.56	2246.68	1664.33	3646.59	1747.77	1816.6	3219.1	2575.06	3057.21	2395.41	2101.77
Papaverine	2702.09	N/A	1697.44	5864.55	8704.96	N/A	N/A	2645.38	134152	105961	129612	63314.4	129830	98585.2	7339.24	5836.63
Curcumenone	2707.26	3992.1	1520.72	2175.97	1384.97	393.379	1665.13	434.51	3893.3	3058.86	3079.36	2077.32	3653.49	1346.76	1857.11	2321.44
5b-Cholestane-3a,7a,12a,24,25-pentol	2721.95	43360.4	15791.1	77164.7	24896.8	33427.4	35289.5	44851.3	16994.5	54693.2	115874	18722.3	18685.2	10708.4	57286.9	70035.4
Ajmaline	2733.34	2154.68	3460.26	3779.99	1015.21	4301.83	2825.79	2846.29	2050.53	3683.64	2773.04	3359.45	2154.75	2154.54	4086.2	1271.31
LPA 20:4	2833.28	1161.3	1536.59	1186.37	1087.95	1640.62	644.097	1392.86	3448.74	4293.53	1043.87	1618.25	3722.96	2138.88	3086.72	1332.32
Ethyl 2-methyl-3,4-pentadienoate	2917.14	7601.9	980.671	5091.85	1343.2	2619.34	5075.74	3769.15	2566.72	2580.13	4587.03	1957.82	3549.6	2780.6	4777.66	4481.98
4-(beta-D-Glucopyranosyloxy)benzyl 2,3-dihydroxy-3-methylbutanoate	2963.83	2729.91	1389.71	1525.26	4029.87	7414.15	1216.58	2587.51	2304.51	3236.2	2271.4	1144.63	1599.19	1653.22	3882.45	3228.77
Hexadecanoyl-hydroxy-sn-glycerophosphocholine (PUT)	3066.39	450.884	6935.76	9741.71	N/A	3678.19	N/A	4510.7	10252.4	7110.16	14172.4	7517.48	11369.8	7651.63	6819.29	7828.48
Calcitetrol	3116.47	4819.15	3810.54	5063.84	9100.19	3096.97	2403.91	1681.56	3341.59	3193.92	897.265	4907.72	4452.16	2601.83	4030.45	1249.48
GCDCA	3200.65	N/A	N/A	N/A	23861.9	62582.9	25615.6	4734.53	5803.51	27082.4	20623.2	12925.6	5180.22	15973.3	9115.22	15727.2
5,6-Dihydrouracil	3299.01	2794.74	375.29	2744.84	2312.67	N/A	1481.38	419.018	3708.3	N/A	3402.67	4498.72	2993.79	3824.71	N/A	3261.59
lysoPC 18:3	3443.51	2522.62	1548.75	2000.58	1491.43	N/A	2398.49	2017.95	2978.39	2572.56	2679.29	785.198	1805.79	3626.88	1021.8	2710.5
(S)-(+)-Mandelic acid	3478.71	2198.71	2157.5	5246.71	2118.84	5564.21	1207.02	5418.46	N/A	2374.16	1787.91	1825.8	2596.54	N/A	2247.98	N/A
FAHFA 32:1	3483.13	1695.11	4007.79	1873.24	2711.2	4645.76	2045.45	3285.63	2715.89	5716	2733.3	1974.69	1992.89	1705.75	2663.15	2104.8
ACar 8:0	3492.91	N/A	1361.97	N/A	2172.9	N/A	N/A	1841.4	3866.43	1561.72	2471.09	2618.15	2399.75	2619.14	7057.31	N/A
ACar 10:0-d3	3557.54	14272.1	6740.81	24915.8	7712.02	56277	63313.5	3564.28	55222.3	41363.9	23241.8	81211.9	39720.3	25642.6	40112.4	61270.7
(-)-erythro-Anethole glycol 1-glucoside	3618.92	909.232	4091.18	1868.83	4890.57	4039.05	493.617	4495.77	1541.42	2232.47	366.688	2735.63	3334.25	645.474	3948.5	917.428
4-Hydroxyphenylpyruvic acid	3720.11	5130.98	9345.82	4952.16	N/A	7054.07	14288.5	5438.41	3676.86	9119.07	3212.58	4110.12	N/A	3172.11	3213.86	6246.85
FAHFA 34:2	3756.27	17349.9	17215.5	15557.8	2064.82	8136.26	17882.5	32371.6	3137.15	2518.77	15054.1	8542.93	3441.35	1140.27	7604.48	4068.71
ACar 14:1-2	3826.63	5871.32	14918.2	15692.3	9478.54	17335.9	61485.6	4211.79	82875.8	17074.6	17076.6	19656.1	48936.9	2989.31	3359.45	2484.98
LysoPE(22:6(4Z,7Z,10Z,13Z,16Z,19Z)/0:0)	3847.17	939.701	1059.7	4656.06	6978.5	6918.81	1190.95	3590.92	4143.34	1017.86	1313.28	1532.9	3645.32	559.399	1058.2	3049.52
LPA 17:1	3888.92	516.926	1996.72	1881.78	4153.16	1487.63	3841.44	1541.23	2618.82	3854.99	2336.12	1408.82	2620.81	4015.9	1685.4	2027.38
1,2-Diaminobenzene	3987.45	5816.39	1787.63	N/A	4373.39	1545.08	N/A	3652.72	N/A	2241.89	N/A	1934.02	3608.52	4693.09	1155.48	1529.42
PA 34:2	4038.32	N/A	N/A	3546.34	4107.83	5497.99	3705.81	N/A	N/A	6064.19	10887.5	5248.19	8282.29	10003.7	6777.36	8447.43
LPC 22:0	4092.46	2913.54	12769	7913.47	10609.9	10844	34700.1	3639.01	41180	9415.88	11377.9	19409.3	41084.1	1814.74	N/A	N/A
C16-PAF	4142.81	7782.26	28430.5	33650.8	25507.9	8873.13	49384.8	11342	368823	45421.3	57876	79167.2	24479.8	16703.3	23414	7108.54
Glycochenodeoxycholate-3-sulfate	4251.1	15651.2	31702.4	980.271	615.815	3111.65	6938.69	365.311	5908.52	2344.22	1750.09	6501.34	7150.32	2562.96	4347.33	5247.2
Tabersonine	4389.32	7485.36	19236	16134.5	26877	30957.1	48794.5	5477.65	23262.7	3237.84	3226.19	3596.43	2547.82	2479.08	4115.99	2987.03
Vaccenyl carnitine (C8:-CN)	4703.91	527.827	21112.7	15582.3	36278.3	94077	461112	5880.5	721.837	8818.39	11522.9	18724	35244.4	298.578	5071.66	826.345
LPC 14:0	4756.68	9119.81	12905.6	9454.78	18495.2	11611.6	30818.8	3057.71	43232.6	13026.7	12275.7	8509.6	28875.2	3810.19	3603.76	2542.28
ACar 6:0	4942.17	1469.82	N/A	8853.53	2653.69	4243.69	5313.94	7219.33	20587.7	N/A	24139.4	7458.43	6974.77	7664.81	5254.3	8391.97
FA 18:4	4945.66	290644	159603	154011	169827	122895	152630	139764	243573	285384	333403	117334	241911	235758	279428	306249
12,13-DHOME	4969.58	18029.9	17608.1	6898.76	5501.03	16240.4	24124.9	945.949	1415.73	673.701	17444.5	1503.49	4910.52	1453.39	N/A	3520.73
3-alpha,20-alpha-dihydroxy-5-beta-pregnane 3-glucuronide	5391.22	7367.16	1562.28	3810	4058.34	1502.8	6414.94	2211.27	8684.04	2915.85	4324.61	3047.55	4327.47	2053.91	2245.82	3899.68
LPE 16:0	5441.96	17014	42544	76497.2	14718	28176.8	159107	13371.1	81597	15299.8	17248.4	8508.6	73042.2	7433.74	486103	5508.08
3-Hydroxymugineic acid	5474.92	1373.43	855.398	523.132	1896.06	1020.64	439.981	372.325	N/A	474.52	888.457	2016.33	722.322	712.59	1008.77	1315.33
LPC 14:0-2	5536.62	12639.2	20179.5	19074.7	22050.7	15647.4	51352.4	7233.65	67767.3	22120.3	20889.8	12559.8	40577.5	4432.94	5543.77	3946.62
ACar 22:0	5766.55	6440.01	16875.7	13062.4	22128.4	45810.8	118956	5882.59	2191.66	2883.48	26632.1	21058.8	48803.4	N/A	6172.96	1538.45
ACar 18:2	5881.31	19030.6	47961.8	42586.4	104764	132949	895408	13838.9	1139.62	22607.9	34644.9	38009.5	81378.6	7301.84	3512.22	8258.45
PA 32:0	5887.25	N/A	N/A	7347.51	N/A	N/A	5345.12	4728.45	4881.1	7677.41	3770.8	N/A	N/A	N/A	N/A	8652.86
ANDS/DHTS	5904.16	3975.54	8401.19	5158.67	18123.7	10079.2	2190.65	3080.96	6062.95	13871.7	8896	6719.31	6906.31	4406.39	11414.9	4413.87
LPC 15:0-2	5928.49	8761.91	24568.3	23619.3	22604	13437.7	48569.5	7965.96	140409	39309.5	23818.6	26313.2	55027.8	6521.95	25289.1	17265.4
PS (18:0_20:1)	6123.04	6096.54	7575.66	518.431	8226.32	4897.83	4721	792.994	3788.22	260.574	379.806	756.916	1699.07	368.575	2198.35	4983.55
Guaiacol	6128.25	11847.2	9011.15	13508.7	9774.66	10530.6	13038.2	N/A	38651.8	17517.2	1170.94	23134.7	12832.6	22378.7	14508.6	15509.9
FAHFA 36:1	6316.95	90941.4	92333.4	68073.9	17588.1	64561.8	153609	135748	84308.8	61604.5	392036	209979	130451	34968.4	132556	99595.1
ACar 16:2	6861.82	17758.6	8816.4	17178.4	29181.6	19512.2	267477	4429.39	8161.31	4608.52	7386.9	6149.64	10130.1	3543.89	5482.43	8858.6
Methylbutyroyl-CAR	6975.19	15682.1	8989.3	4550.38	8786.19	N/A	3661.4	N/A	N/A	3078.84	N/A	7513.63	7387.93	7590.13	3706.11	2658.71
LPC 20:5	7029.09	39488.4	539202	636489	322783	23791.4	212610	4732.31	63127.9	1.39523e+06	31733.6	57455.6	73582.6	589366	945636	305551
12OH-JA	7067.91	9597.86	9788.33	6444.74	7904.65	6742.1	9098.11	3549.06	4783.37	5256.53	2724.3	4446.53	4331.06	3260.4	3689.7	2298.12
3-Phenylbutyric acid	7116.33	26176.6	5889.25	6258.24	3498.37	4119.33	14884.1	5025.68	11264.2	10365.5	5746.28	5165.05	8468.9	9258.78	9807.45	13367.3
lysoPC 18:2	7236.19	1962.27	3780.22	3426.7	1288.25	479.522	1167.09	5290.47	1085.3	1576.89	N/A	1184.15	1324.84	1196.89	1075.23	3170.38
8(R)-HPODE	7253.23	12913.3	14593.3	13677.5	2318.45	7558.48	16913.2	16650.8	8834.23	10853.5	24393.6	16541.2	9692.51	8473.09	15615.1	14036.6
FUM 1	7570.74	5907.27	6327.64	11918.2	7563.26	5575.47	2932.92	8106.22	6762.55	14952.1	8454.1	8431.67	7288.81	15699.9	3967.02	9475.31
LPC P-18:1-sn1	7600.74	11566.1	47960.5	25562.5	54513.9	111140	209429	10363.7	177293	56065.1	41016.8	37919.8	92178.3	701.453	7299.72	6792.16
Dihydrosphingosine	7779.41	127717	21348.9	23372.7	24103.4	133857	201554	158514	36832.5	13558.7	20316.9	16800.8	24376.2	156349	147895	16904.5
2-Aminoethylphosphonic acid	7882.39	16291.3	6092.77	10170	11627.2	22469.2	9318.24	4886.02	7210.06	5429.18	6822.44	5392.44	9263.77	6680.75	2952.65	4253.63
ACar 5:0	7901.53	13948.7	8992.55	16377.5	11655.8	5769.36	21818.8	N/A	6769.98	4093.47	3859.18	2219.57	5339.62	6388.4	N/A	5726.94
FFA 24:2	8118.64	60995.8	2343.91	31338.5	1733.18	949.133	1054.06	3360.26	2713.33	7576.36	39094.4	3852.87	983.761	2970.68	75952.6	9293.29
11'-Carboxy-alpha-chromanol	8385.38	10105.1	3078.57	1821.68	15483.7	12733.1	3083.1	4963.19	13126.1	10713.8	4966.85	4100.54	3324.4	9051.41	14411.5	11026.2
ACar 14:0	8539.98	35362.2	8906.03	9201.33	94988.8	233041	34033.6	19278.7	132007	2617.41	5019.03	50207.3	5546.46	4805.24	2719.51	6881.51
(S)-3-Sulfolactate	8672.25	19750.6	2035.31	3805.53	3386.17	16318.7	14557.5	11089.6	9505.6	3167.59	10052.1	6085.18	2630.15	2110.06	5475.66	3720.54
9-Oxodecyl-acetamide	8766.49	26706.8	9957.27	8168.27	3929.42	9830.92	6324.57	6735.34	N/A	N/A	N/A	2972.87	N/A	2849.11	3241.9	N/A
LPC 22:5-2	8776.12	36327.8	15936.5	6612.6	8603.95	4613.14	13556.7	3428.29	30500.8	7869.79	12439.3	5519	19025.3	N/A	13248	4317.38
Piperidione	8938.24	22181.2	34004.2	30765.1	15316.5	16208.8	16312.3	12065.2	13790.7	10350.6	10544.9	8652.14	11984	12322.8	13686.4	9544.41
LPE 22:5	9202.17	15759.5	33425.9	99288.8	203508	605325	5237.64	85215.4	9844.77	6289.45	26539.7	16577	30713.5	6282.12	10318.5	11235.1
2-Hydroxy-3-oxopropanoate	9463.21	18346.3	12229	10254.9	5004.47	N/A	7548.71	6053.78	36877.9	16635.7	63305.3	23717.5	91818.1	23784	21483.8	7319.77
6-Thiourate	9545.96	9183.65	7625.27	8565.7	7163.87	12998.5	7756	7847.07	3160.86	6071.34	4289.67	6383.73	7351.1	7171.66	9729	5479.55
OXA	9549.77	600.989	631.254	11717.2	3732.43	440.5	N/A	10333.7	45322.5	18824.3	20196.2	19433.4	37412.7	19759.2	16916.5	11446.3
5-Hydroxy-4-[3-(2-hydroxy-2-propanyl)-2-oxiranyl]-1-methyl-7-oxabicyclo[4.1.0]hept-3-en-2-one	9615.05	30068	12686.4	11688.5	8268.79	13902.2	29025.6	5847.22	11093.5	10949.3	5580.24	7821.78	6361.81	8100.99	5370.11	13660.6
4-Methylcatechol	9838.94	8617.3	7370.49	8720.58	8207.24	8169.86	7621.32	1193.08	36703.6	16402.8	23631.4	19342.4	14098.7	23215.2	1378.86	15966.9
Stigmastentriol	9890.29	15027.8	50561.8	15874.7	32030.9	68275	272760	12134.9	36811.1	11378.8	17016.5	14076.6	17648.7	3035.54	3407.53	2355.97
7beta,12beta-Dihydroxy-5alpha-cholan-24-oic acid	9957.47	15733.1	6841.85	24627.9	84626.8	28409.1	12786.2	12269	23308.7	24406.8	37911.7	20437.7	31332.7	15449.3	25829.1	27609.9
LPE 20:5	10121.2	7164.64	28613.4	36147.9	20509	N/A	22242.8	12672.1	202451	41420.2	50763.2	56187.9	213455	15200.5	25690.7	10541.3
2,6-Dimethoxyquinone	10216.2	5233.49	11004.3	3180.61	7839.78	4489.26	4276.36	7271.51	12153.3	9722.51	7480.81	9654.74	13385.5	18724	7374.63	14463.8
FA 19:1	10236.4	14567.1	1924.16	6092.66	3684.87	4275.34	5141.06	6069.35	4848.63	5409.44	5834.7	4498.63	5780.05	4338.38	5595.7	1471.24
Choline-d4 1	10560.6	10913.6	1952.3	3418.06	3977.37	1133.54	1544.71	4970.16	12885.8	8655.02	6661.57	11782.1	8927.55	10137.3	6282.03	9487.49
Gentisic acid	10690.3	22903.2	12759.8	18897.9	10968.3	18774.7	8727.58	6280.31	51738	29602.9	22698	10659.6	26875.3	21267	24030.5	27442.9
Indole	10718.2	1.59759e+06	506192	1.05227e+06	610191	574532	807934	194997	489956	227814	167402	372622	1.47969e+06	257928	267787	296221
FAHFA 38:4	10951.5	8329.54	5780.05	9036.5	8366.25	5412.02	996.359	1243.28	6668.76	5264.68	3386.08	4205.72	8170.16	5984.65	10903.7	11352.2
Pyridoxine	10984.7	9863.87	15636	12742	9019.42	6587.19	5005.95	6866.64	7323.5	6022.08	25224.7	5737.56	14507.3	9123.61	10082.2	13885.1
FA 16:1	11115.3	17167.2	7381.49	7070.2	18240.2	26336.7	3870.82	5907.85	13193.2	12475.9	11059.9	9220.72	24779.2	20952	24280.7	11853.9
Benzoylecgonine	11170.7	N/A	12166.1	22499.4	13789.4	11813.4	25614.6	7827.75	177513	30440.9	105558	24589	93279.2	37802.6	33264.2	16385.8
Purine	11546.9	9340.71	15089.6	7742.25	20123.5	8755.79	1490.58	8581.22	38425	19663.7	69372.5	17369.5	6958.08	5205.69	17857.3	5987.52
Myoinositol	11639.6	21504.5	36418.6	29419.2	13375.2	23954.4	12337.6	19283.6	2931.27	2411.07	6911.7	1088.74	3218.42	6564.63	18197.7	15304
DG 16:0_18:1	11675	88396.6	68522.5	73493	24926.8	37347.8	48849.6	20293	9581.01	13100.9	8105.49	15189.1	8070.37	N/A	14911.2	N/A
PEtOH 34:4	12061.8	12563.5	4735.76	658.182	906.147	3124.37	7309.52	40160.6	4466.48	7897.94	11378.2	7537.37	2480.15	12588.5	12616.6	10636
D-Ribose 5-phophate	12481.7	9075.4	5806.84	11263.8	28600.7	11878.9	7770.42	9999.76	11625.6	8236.54	7585.38	N/A	7414.13	9681.15	6730.85	7860.17
Pyridoxal 5-phosphate	12502.8	133021	33437.1	20363.9	22552.5	N/A	9505.47	27602.9	19097.8	2895.94	9589.37	31326.5	16058.8	7596.8	8310.16	18841.8
7z,10z,13z-Hexadecatrienoic Acid	12548.3	31973.3	32831.9	82641.6	84699.4	128101	11975.9	152418	62651.5	51644.8	102443	44852.5	67920.9	77543.6	102210	88175.8
4-Hydroxybutanoic acid	12849.8	20121.3	13488.2	8755.78	3714.04	1568.31	453.585	9496.52	30999	22356.7	78884.8	31838.2	77204.2	29412	29165.4	10960.1
LPE 20:4	13362.1	81589.4	63773.6	530588	56793.3	906390	798829	934295	244343	75732.6	1.01571e+06	365638	244155	75178.2	390704	354877
LPC 18:3-sn1	13444.6	18838.5	13289.6	14385.2	5168.99	15974.5	52210.6	4400.12	90367.6	18233.2	23007.1	27653.1	58429.4	9647.26	16307.5	6230.1
Gamma-Aminobutyric acid	13479.4	771044	1.00903e+06	801821	964679	443003	454875	460214	856949	647196	715763	476505	665947	441933	550599	521406
Inosinic acid	13769.3	32075.5	60129.6	10974.5	N/A	N/A	10186.8	N/A	33436.2	20769.2	N/A	9506.4	12255.4	15666.4	20392	N/A
LPE 20:3	13794.8	201512	126879	115550	14367.7	220649	147625	128383	38698.3	12548.5	137597	29944.1	34967.4	8432.6	42763.4	26709.6
3-PG 1	14044.8	12840.7	8343.85	11448.8	23081.4	36264.9	6586.86	9548.72	9827.7	17899.9	9549.89	13031.3	11618.4	N/A	8227.58	12589.7
LPC 16:1-2	14101.4	63028.6	170799	173713	224660	181064	485577	35486.7	565124	23991.4	37054.9	155879	316295	36841.7	47244.4	41833.6
Paracetamol sulfate	14249.7	4900.68	15333.2	4324.32	4107.33	5541.69	4895.27	1851.72	11564.7	12870.9	6207.81	6778.43	23634.1	10368.2	10402.5	9464.12
Acacetin	15443.2	9075.21	6362.37	18869.9	32957.5	22669.1	9181.12	16471.7	31959.1	31340	34274.2	44077.7	23898.3	36051.8	28634	28167.1
Retinol	15567.1	28443.6	34044.6	26997.6	23202.4	1241.16	9059.43	10474.5	23735.9	1419.55	10760.8	15885.6	12282.5	12918.1	26592.9	14615.8
Myristic acid	16096.5	6690.8	7206.46	10944.8	24913.2	14133.2	5095.31	21038.4	72545.6	36191.6	41755.6	23132.5	36677.9	19767	26044.5	21844.2
SM d34:1	16359.3	118946	270730	225105	48717.7	35027.9	80950.7	56400.2	123962	43918.9	47933.8	28449.9	346557	20171.1	19560.6	29222.8
L-Carnitine	16863.7	10538.8	7097.34	9665.54	2522.47	7142.67	N/A	8510.67	68102.6	25478.2	20329.7	33874.7	72231.8	11860.8	17476.3	12584.1
Chalcone	17074	27216.7	12878.7	17409.5	13056.8	13702.5	16073.9	13241	23787	21854.4	26172.6	19810.5	20004.1	22096.8	20229	20562.9
lysoPC 22:6	17184.6	21156.8	6985.02	15600.3	10937.4	8201.56	4300.44	5233.7	14007.9	723.011	1983.88	2775.33	22311	3707.14	21556	1507.68
Haematommic Acid	17344.6	23198.5	45691.5	10639.5	444.306	22097.2	32873.6	18599.8	820.692	11417.1	2252.48	1956.13	1997.56	14385.5	4152.77	9457.62
15,16-DiHODE	17422.7	2.00414e+06	1.75264e+06	1.09245e+06	316131	298349	1.62764e+06	976582	2.0377e+06	1.79678e+06	1.61321e+06	1.496e+06	2.52437e+06	1.76516e+06	2.26053e+06	1.82434e+06
ACar 24:0	17467.8	73261.5	28275.1	29701.4	32829.8	56796.7	151076	16264.5	70453.9	49556.6	37080.5	38818.5	46909.9	19506.5	6317.13	8569.05
LPE 18:1-3	17681.7	92813.6	13345.2	13035.9	18951	18615.7	48091.2	5277.27	68054.7	27801.4	38794.1	22084.5	55594	20763.1	15168.1	16955.1
ACar 16:1	18024.7	30453.8	55056.1	60303.5	198732	310866	2.06494e+06	18351.7	127522	23449.4	47265	45514.8	73015.6	11476.6	24013	19561.7
Oleoyl-L-alpha-lysophosphatidic acid	18067.9	31321.4	16645	17064.8	34332.2	10475.9	24779.3	12869.5	4490.37	7759	8760.57	6928.51	9234.33	10276	9184.09	5176.88
Acetylglycine	18176	31476.5	29450.1	10433.3	39882.2	29290.6	13073.3	18550.2	10770.6	10612	30640.2	12374.4	6596.94	N/A	15198	5004.24
4,7-Phenanthroline	18265.9	23848.5	113083	144407	N/A	26456.6	27702	81415.8	108383	28510.8	41042.5	73828.6	67540.8	50572.4	35636.4	22017.2
Acetylenedicarboxylate	19047.6	12040.8	10684.6	5275.37	7051.81	5669.59	4924.57	6609.14	10111.5	4346.88	7911.11	7490.96	8736.56	5069.56	6411.82	5382.86
Riboflavin	19455.6	1.24502e+07	35254.8	9.09502e+06	1.24179e+07	9.16469e+06	8.99108e+06	12913.9	100698	32269.2	28543.7	41911.9	82463.4	28562.4	37414.7	48961.5
Androsterone	19700.2	52599.6	22985.4	21211.5	16349.3	11599.2	18916.2	18583.8	41240.1	21105.9	19960.5	29602.9	37235.8	23044.5	16664.8	17109.6
ACar 9:0	20464.1	12135.8	5339.89	11209.3	21482.6	3675.59	31781.9	3649.06	9343.5	16633.9	3929.09	77886.5	18633.9	27096.9	6629.95	12970.4
ACar 20:0	20684	35182.1	11263.1	18679	19750	13106.1	128950	4124.97	1109.47	8984.76	1739.02	6077.13	7236.9	7074.65	13624.1	28904.7
lysoPC 18:1	20924.9	42731.3	85199.1	90889.1	94188.9	41079.4	147955	28239.7	671040	108292	160763	144391	396582	33800.4	107790	40124.1
LPC 16:1	21102.7	75169.7	151661	165613	194023	139852	31812.5	30636.8	504847	89407.1	19804.6	157184	303028	38003.3	41386.9	37809
3-carboxy-4-methyl-5-pentyl-2-furanpropanoic acid	21571.8	29075.7	12551.7	27977.7	29416.5	19750.3	21141.7	14825.5	8829.31	6689.66	11764.4	6012.19	7981.76	7802.05	9171.84	10718.6
2-Naphthalenesulfonic acid	22356.7	22407.9	19723.5	25140	61200.1	14224.8	13998	92201.3	25332	24466.9	34822.3	15930.3	16608.4	31169.5	37943.9	51085.8
FAHFA 27:1	22821.7	35074.8	N/A	N/A	28796	35836.8	13719.8	16051.9	31676.9	18208.5	16818.5	25955.5	21286	20807.5	29006.8	25725.8
3-Hydroxyhippuric acid	23719.8	26997.4	14846.6	20471.6	42237.9	21774.1	477.403	20965.4	30072.5	41147.2	44344	23881.5	25018.2	36726.7	36390.4	35250.6
LPE 20:2	23814.8	281698	269308	138250	5588.26	111814	675956	628226	655529	80911.5	1.31493e+06	1.44609e+06	506389	196326	1.48388e+06	298073
Diisooctyl phthalate	23938	10101.5	24088.1	25411	14430.6	27718.3	36827	10288.6	16778.1	17645.6	8993.25	27701.4	19157.3	14972.7	23377.4	35536.7
Senecioic acid	24091.4	23646.7	14783.6	22435.2	22413.7	7206.87	37386.3	8404.37	24897.7	25105.1	12157.3	12179.1	20696.4	14256.8	19354.2	18972.5
L-Cysteine	25633.3	30480.9	22255.9	17056.2	16051.3	N/A	6601.66	3445.51	21727.4	5414.58	9314.66	14029.2	22845.6	23279.3	3667.18	20316.9
Deoxycytidine	25959.7	836712	1.34692e+06	18692.6	1.56919e+06	758542	632023	12632.2	39998.1	1.43405e+06	17492.7	1.38892e+06	17647.2	2.14818e+06	22173.3	23183.8
ACar 14:1	25973.2	83083.5	24187.9	74278.4	153277	83984.2	1.0864e+06	12186.3	24453.8	7945.99	19543.4	18921.9	15517.1	8100.48	12573.3	27882.5
5-Sulfosalicylate	27115.9	29904	16785.1	19601.6	4529.64	7795.05	5607.63	5320.3	4392.09	2617.44	4341.24	2848.81	5918.98	6534.44	5788.43	3132.12
FAHFA 30:4	27367.3	8574.46	7782.13	6636.37	11382.5	13451.8	7907.74	141217	12262.7	8491.21	12737	6572.25	11973.9	15925.3	16818.5	5933.39
LPC 20:1	27796.3	57319.2	256316	174882	334160	133776	678397	87866.7	999700	294164	283819	287975	738597	67647.6	78349.2	30348.9
trans-Zeatin riboside	28603.5	12593.7	10990.2	14989.6	27297.9	40425.7	5349.43	4790.52	17020.8	26901	37469.4	11143	35428.6	18067.7	35927.6	18008.9
Maltitol	28817.7	48420.2	58323.4	61242.3	55613.7	65217.9	59924.5	49715.5	9656.96	66978.4	79675.8	5804.08	44153.7	82069.1	86590.5	61932.6
Glutamylvaline	29656.4	29240	1.31314e+06	31350	1.52221e+06	1.15275e+06	27081.7	45241.7	2.44235e+06	2.34034e+06	2.04429e+06	1.24318e+06	2.20829e+06	2.1373e+06	2.27689e+06	2.37063e+06
Ricinoleic acid	29682.8	58270.9	131378	90414.5	101830	108886	215247	46120.1	230925	144984	125285	110617	260651	83415.1	68072.6	128956
Traumatic acid	29762.6	7229.29	5142.28	12193.6	266208	20634.4	2521.45	54743.1	397945	238256	10400	193817	4737.23	286124	232461	231213
(R)-Mevalonate	30256.6	45436	38030.6	34585.1	25739.1	24017.7	15794	12354	30908	28290.2	43772.8	33936.8	60808.2	17966.3	33302.5	19045.7
Diisopropylphthalate	30769.9	32891.5	46319.8	33483.3	38034.8	47801.3	30864.8	20900.2	5218.85	63848.9	55703	34639.1	54393.9	48223.8	55148.4	67541.2
Trimethylamine N-oxide	31194.6	2.37052e+06	3.13304e+06	1.86832e+06	454654	40822.6	1.80401e+06	1.74685e+06	86266.3	36365.4	83101	65415.3	96721.1	27526.4	51575.7	42745.7
LPC 19:0	31561.7	60075.1	42298.8	13961.6	35159.2	51303.2	131017	11432.1	23773.6	9750.44	121999	112688	26334.6	26098.7	19020.9	12008.1
4-Cholesten-3-One	32039.6	35520.4	171802	162080	153946	910474	1.12507e+06	47330.3	411731	194957	259385	206297	397392	60457.5	45260.8	35825.1
Acetylcysteine	32602.5	33450.4	167081	5949.25	293417	12152.1	115044	4416.68	721978	426081	473626	2210.69	782362	73264.4	99761.8	2283.47
FA 20:0	32876.7	72368.9	56418.3	62629.2	9026.84	72270.4	162212	74531.8	31865.5	7010.85	58250.2	91236.8	62937	15419.3	45717.1	47429.8
6-Deoxocastasterone	33341.3	32517	17704.2	37458.1	65671.5	87429.4	17244.1	36006	43367.7	31259.4	31183.8	24393.8	32589	16988.7	21641.6	29504.2
1-Methylxanthine	33706.3	1030.06	31897.5	92710.4	82279.4	84521.1	30836.3	73138.5	292322	220331	340958	98775.2	264238	50728.6	63819.6	29008.4
LPC 17:0	33758.1	107066	34719.8	34498	45019.1	288867	137586	63307.3	836672	201630	239073	25095.4	66628.5	48188.2	46546.2	27579.8
Cholestenone	33801.7	38981.9	174944	130629	168705	902884	1.10563e+06	45479.9	379701	198092	268803	199506	373692	61235.5	47189.9	35944.3
D-Xylitol	34729.5	54088.6	71614.9	25931.9	17731.7	31192.5	29488.6	22403.7	19846.7	17814.4	N/A	43638.1	58148.4	37815.3	13822	15624.7
D-Arabitol	35297.9	N/A	25021.3	39761	31183.5	19812.8	29742.6	16568.3	44645.5	20427.8	26112	38873.9	66386.5	36592.5	42727.6	36110.8
9,11-methane-epoxy PGF1alpha	35831.2	133203	107531	130521	248622	205753	102120	114715	189474	255758	196565	110388	166695	152256	240912	198649
Glucosamine 6-phosphate	36404.9	26570.5	31997.2	N/A	N/A	N/A	N/A	N/A	28966.6	34590.6	29642.7	N/A	N/A	N/A	N/A	N/A
Ribitol	36735.9	38519.8	32126.8	19981.3	28563.6	7874.47	7667.51	12027.6	41129.8	5136.74	23248.8	37349.3	56301.5	38593.1	5473.55	7925.56
LPC 2	36762.7	62190.4	232872	108927	270402	305317	863824	88613.8	214663	103129	124576	122107	190833	28278.3	21946.5	10765.7
LPC 22:1	38019.9	52074.8	194152	145714	209051	101742	554912	99838.2	238424	115768	131776	88521.5	286073	33902.7	21391.4	11864.4
LPE 22:6	38784.6	350543	204093	517721	50836.7	927717	400886	468016	145619	49520.5	552965	220805	115322	38959.1	224558	155608
Dl-Glyceraldehyde3-phosphate	40367.6	29209.8	37595.3	13071.7	8262.5	27549.8	26364.6	48151.5	10769.4	5137.64	16183.6	5543.32	15287.5	8090.4	6987.11	12792.9
2,3-Diaminopropionic acid	40458.7	46005.7	82694.5	65305.7	63511.1	28972.2	31545.2	36486.1	63759.8	71163.7	62056.6	40691.3	55157.4	49996.3	43960.9	38112.4
Dimethyluracil	40723.1	404342	59978	51881.2	34223.8	23156	26722.5	36689	65849.8	51341.3	47026.7	55195.9	74612.2	53578.7	61660.7	38664.9
LPE 18:1	42796.8	98432.8	199205	252168	187650	212537	555581	76895.2	75292.5	254080	42829.4	197692	1.02383e+06	60981.2	74826.7	31433.5
FAHFA 38:3	42902	59844.9	51265	182026	374944	331519	44498.9	240336	367479	335982	281428	158765	379709	305612	278539	223520
lysoPC 16:1	42955.7	59399.8	70001.9	56986.3	63054.6	75249.8	51448.2	30347.2	38317.9	44044.2	36522.2	25252	44898	26708.6	52718	57128.1
FA 25:0	43376.7	30304.8	30961.5	55785.3	88697.1	31640.3	30305.2	42698.2	50514.2	48348.6	32908.3	21969.9	49941.7	24689.3	47027.4	53000.3
Dihydrocoumarin	43792.9	9884.58	41528.2	56923.9	34659.6	9782.48	40584.6	31683.6	873583	158201	259101	252885	582596	72409.9	117695	53145.9
dibutyladipate	44090.6	1.50196e+06	71239	72975	76574.6	83167.1	82825.3	43969.4	74685.3	50095.4	10570.3	66566.1	10718.4	11042.2	7908.16	48700.5
Cis-8,11,14-Eicosatrienoic acid	44673.7	21878.6	14586	43598.2	6298.27	33813	21419.8	33879.4	31124	28048.4	29060.6	21770.4	32996.5	30462.9	19944.8	26402.1
LPC O-18:0-2	45417.3	93554.9	40968.7	36522.7	438742	309822	145808	86014.3	877639	177754	246990	24100.8	505559	45353.9	52421.4	30827.7
ACar 16:4	46097.4	91979.9	82854.2	71962.7	82145.9	91472.1	71198.7	34225.3	29031.4	44110.1	34609.6	24412.1	33733.9	26988.4	37471.8	38248
DEPA	46453.6	59076.2	88333.7	57781.9	88667.3	39738.1	62893.8	38259.8	63311.4	24770.2	17105.6	63331.2	17468	60568	110048	20288.4
LPE 16:1-2	47052.9	42109	39751.5	34855.7	65678.3	8036.38	86745.7	34687.1	281932	89925.1	120799	50251.6	264045	46218.7	10838.4	48719.6
2-OXO 2	47093.6	121736	26991.2	N/A	186286	41035.5	34124	188669	1.1703e+06	101341	549576	211961	504801	310985	214102	29795.9
Salicylic acid	47665.2	878647	68754.4	60649.3	87454.8	102428	114408	49684.2	63807.3	60635.1	72628.7	48605.2	65405.4	79140	56412.2	49651.5
3-Methyl-2-Oxovalerate	47887.5	90272.3	25015.4	156957	188399	49991.2	11841.4	227218	1.5141e+06	424488	406869	174168	598180	583763	547787	261155
ACar 20:1	48314	84961.8	25444.1	16699.9	138508	308972	626994	74898.8	138314	33504	41319.2	32074.7	72706.8	4748.16	11368.9	5136.3
Glycoursodeoxycholic acid	49644.6	41233.1	14317.1	162822	294346	170924	16278.5	21177	56711	144314	201379	88195.3	138292	83601.7	107268	81697
FA 20:2	50263.4	149432	51323.3	175089	36852.8	114361	99264.4	57833.4	206264	123341	230399	111168	248814	150718	144796	95228.4
cannitine C8:0-d3	50388.7	97671.3	79615	62208.3	84179.3	69951.5	35317.4	30138.1	31492.7	28606.3	20862	19619.6	28144.5	26823.7	33491.5	45031.6
3-Hydroxybutyrate	51321.1	79272.6	101532	67376.1	28595.3	75391.2	56559	66939	16682.7	13565.8	28177.8	34180.5	13497.2	29818.3	19961.2	23124.5
FA 18:3	51532.8	300436	263040	209260	12126	155037	479450	351080	153578	101493	532677	360639	189292	113782	251907	201366
1-(4-Hydroxy-3,5-dimethoxyphenyl)-7-(4-hydroxy-3-methoxyphenyl)-3,5-heptanediol	51937.4	11228.2	18082.2	19264.3	6083.43	62353.3	8644.36	11271.9	99577	34161.5	32545.2	30014.8	47661.9	16017.1	23422.6	15113.7
4-Acetamidophenol	52478.8	71973.2	95293	15229.2	2929.11	11561.5	124863	33677.9	7275.2	5632.41	10646.2	4056.94	6409.15	5048.41	4761.94	1118.75
PC 24:0	52946.2	147217	N/A	53759.7	56589.4	N/A	61932.5	70728.7	N/A	141999	21410.1	N/A	44731.7	142669	N/A	N/A
Trp-d5 2	53003.2	109072	184441	526074	38411.1	85865.9	325911	328278	40714	72871.4	93109	106706	72438.4	27661.4	41437.8	227437
Pentadecanoic acid	53158.7	65854.1	51989.7	60685	108548	88495	38637.1	34134.4	54802.8	97855.3	80433.1	51558.6	108217	53612.7	84321	116386
Sphinganine	53427	80081	29206.2	23779	22984	99837.1	175772	141758	30082.2	513456	24488.7	23139.9	35443.7	10336.4	13301.3	15489.7
Pirimicarb	54162.9	22557.1	49813.5	35234.5	44666.7	49030.3	74088	46519.3	36164	30579.4	30763.5	29376.8	63891.8	40523.9	41933.5	42250
2,4-Diamino-6-hydroxypyrimidine	55502.5	32996.4	23952.2	26450.9	32057.6	2871.6	7626.35	10095.9	52881.7	37206.2	33230.8	41272.3	42005.2	38836.3	44115.7	40281.1
Phe-Trp	55735.6	307356	63551.4	73363	40807.3	62841.7	68807.1	24561.2	541253	28037.4	51800.9	43749.9	67471.8	42052.5	47832.7	50888
Tetrahydropentoxyline	55791.4	72426.5	3493.26	27708.4	13329.6	114282	5898.68	40941.1	7152.39	5893.26	16044.2	10326.2	4456.35	1933.08	7767.66	7890.43
LPC P-18:0	57472.2	195894	641120	444462	458359	407405	1.82716e+06	157600	776747	181031	289117	269750	486408	56754.6	66619.4	40643.7
Glycocholic acid	57992.4	41453.9	48453.5	172972	330717	72512.8	13146.9	182173	92944.6	164773	151647	72400.9	167813	55847.3	80170.2	99933.5
LMST03020417	59255.2	76180.8	285936	188594	533142	965298	2.19506e+06	59142.7	2.32428e+06	870901	676841	619158	1.48263e+06	157185	189837	99374.9
FA 24:0	59862.8	37956.2	39455.4	122091	42554.2	52000	45082.9	99489.4	279683	341231	68612.8	82369.4	121053	123464	207014	275112
LPE 12:0	60508.2	59385.1	47858.7	73913.7	65854.7	68156.1	86151.7	66967.8	59053.4	74478	13697.7	25423.4	22055	15424.8	9503.96	8248.68
Aspidocarpine	60883	79421.6	88880.6	88282.6	111686	95643	71599.9	43015.9	84750.4	90415.3	90427	51089.3	71151	65236.5	105919	1323.28
DHC	61171.5	77403.4	90581.9	86755	102642	81408.2	74505.8	47798.9	81203	88372.4	92979.1	52851.5	62109.8	73449.5	89871.2	98098.9
Monocrotaline	62994.1	573225	293097	70220.3	173508	61055.8	64954.5	121594	93392.9	205528	36445	42199	324557	69282.7	224840	220320
alpha-Hydroxyhippuric acid	64740	153147	154603	1.1141e+06	644915	1.04168e+06	146810	1.39957e+06	2.8549e+06	2.0218e+06	1.40072e+06	2.31063e+06	2.23153e+06	2.13674e+06	2.03593e+06	1.36189e+06
ACar 18:1	66799.1	47439	1493.8	151080	355751	971748	4.1242e+06	94207.3	707000	1878.27	121580	165245	360835	30024.5	73064	36722.9
Methyl 2,4,6-trihydroxybenzoate	67172.8	86657.2	10886.3	94102.1	139586	103503	7969.34	67840.2	32219.5	51788.6	72030.7	16380.9	50328.7	43833.5	34139.4	67927.2
LPE 16:1	68191.9	1.31728e+06	701586	1.41272e+06	232978	2.90116e+06	1.34421e+06	1.54294e+06	1.46861e+06	238152	5.6922e+06	1.0918e+06	1.74534e+06	221385	1.1353e+06	728949
Niacinamide	68730.5	77551.5	63411.8	61940.5	67180.4	62414.5	30331.3	30781.5	104269	81765.2	86658.7	39595.2	56635.4	48185	58119	77606.3
Propionyl-carnitine	69635.5	57355.7	67678.6	39679.5	64474.2	20719.5	26016.6	48832.1	206428	65338.4	61172.3	110024	140441	81006.8	57066	63323.2
Uric acid	69879.8	95720.7	93407.2	88014.7	92396.6	118369	68036.6	53983.4	113128	111006	124639	69664.6	104420	98303.3	123951	142293
itaconic acid 1	70005.6	134744	78768.3	74472.8	34144.2	46264.5	49711.4	44733.6	299549	106134	175338	118380	238255	108714	127442	56514.8
Glycerophosphocholine (GPC)	70378.1	91752.1	88901	75522.9	100408	95965.3	57841.5	9683.07	103368	77828.4	100015	110795	87180.1	85747.5	104180	91526.2
Oleamide	70615.6	196196	72658.6	99424.3	75649.3	81728.3	94208.7	104751	186603	151934	68621.8	112446	229726	71306.9	41862.2	76360.8
2-Aminooctanoic acid	72408.4	143275	64489.6	44972.9	3.57953e+06	2.39694e+06	35476.5	2.46754e+06	102107	78491.6	63375	2.78857e+06	105449	72225.2	101388	77825.7
6-Dehydroprogesterone	75322.6	92245.8	4482.69	80695.8	45532.2	57697.1	30791	47165.5	N/A	443540	88955.3	143414	140670	499691	20013	15067.1
L-Phenylalanine-d5	75441.8	138429	227248	76593.6	140412	188402	176649	74396.7	52567.1	35537.1	76340.9	46524.2	40772.7	76924.5	72175.7	45879.7
Persenone A	78418.2	1.4942e+06	861308	2.28504e+06	180851	1.93131e+06	1.89752e+06	1.42678e+06	2.46302e+06	1.16034e+06	9.49044e+06	3.2255e+06	2.47126e+06	806973	1.40441e+06	2.12621e+06
Palmitoyl-EA	79576.7	238832	443391	429540	513706	765159	1.41939e+06	162039	1.18599e+06	436866	532528	545126	1.21647e+06	118441	112037	98874.6
LPA 20:1	80742.7	344260	289184	366585	80127.8	335987	324863	347981	174821	116912	447721	340530	206626	102484	368913	291386
Guanidinoacetate	81261.1	85862.7	66679.2	65895.1	25141.7	113200	44636.5	29610.3	62512.2	31822.2	82915.9	64488.8	38229.7	84042.3	101103	124289
Tridecanoylglycine	81928.6	61867.2	102478	46960.3	34080.3	50467.9	51091.9	46733.1	58622.2	40848.7	43606.2	58431.8	84314	44933.1	46121.1	70463.6
Stearamide	82078	281763	191752	200955	161550	142753	305406	111236	594408	263616	178559	243128	446374	86605.3	83495.2	64705.7
LPC 15:0	82358.9	442971	796113	829543	479610	751564	2.63882e+06	235605	868042	183476	264288	347047	483479	68864.9	92794.9	41686.2
Cer d18:1/16:0	84124.8	202376	85854.2	131252	127468	67510.8	100733	226865	319981	469699	744932	379349	150535	204972	410542	532292
Phthalic acid	86579.8	N/A	143692	65229.1	52218.8	83487.1	171657	164172	202820	291179	114509	103028	146592	288909	144382	85816.3
Anteisomargaric acid	87068.2	118913	147649	144954	98188.8	115446	154107	64489.1	281496	232974	2994.36	188908	333373	201193	229869	343652
LPA 22:5	88812.4	1703.7	4364.99	1735.05	1127.58	849.034	3367.63	87132.8	64131.9	28551.4	24651.4	32631.3	3320.93	20178.5	74766.2	37853.3
Taurine	93490.5	66479.1	199228	96762.3	175466	141307	72151.7	80336.3	414850	281575	388476	216295	207705	241299	273064	209190
DGLA	98110.3	160532	791820	380194	921707	1.1146e+06	2.62121e+06	170601	1.73386e+06	680749	948333	501009	1.44825e+06	165843	133079	97954.7
Adenosine monophosphate	99015.5	567256	915922	85069.3	79895.1	415739	109427	N/A	431199	190526	224138	70060.8	88761.4	106534	268442	55177.4
LPC 18:0	99390.7	187127	781818	496662	815574	760953	2.47467e+06	234272	789837	207050	309340	301284	644077	65884.6	54266.8	38616.1
G6P-2/F6P2	100395	245305	70542.2	143094	57758.8	27553.8	66277.5	50821.5	144883	97430.8	80152.8	57185.7	59299.6	95906.6	98795.7	97546.9
Heneicosanoic acid	101642	71798.8	74577.2	96039.7	30614.7	100297	84983.5	63126.2	78650.9	20843.5	179150	115664	40780.3	72011.7	91689	111631
2-Methoxyacetaminophen sulfate	102787	77149	134331	48613.4	50403.3	66022.1	87516.8	63675	30673.2	41612.7	51597.5	42776.4	77981.4	26573.6	37788.2	33313.1
ACar 3:0	110813	71679	853834	93245.1	74098.5	63154.9	45738.7	234819	505089	471791	379142	367014	723293	252158	436713	164626
Stearic acid	111023	160538	68335.2	131488	86921.4	114959	59261.8	74140	218606	170962	111891	65565.2	361275	139458	110547	163057
3,4-dimethoxyflavonol	113980	99583.4	203489	108311	172352	1.00986e+06	1.61431e+06	53990.7	775090	392487	140911	351324	408569	65995.8	100607	115556
LPE 19:2	115753	115737	111945	109553	122680	86100.1	67751.4	44138.4	123372	88219.4	74321.3	52413.3	89078.3	92621.6	118328	128916
TCA	115887	110557	410922	222736	279584	428443	833780	107960	728798	226486	312262	241613	461424	148106	137310	334314
Glycohyocholic acid	116854	95305	88697.8	75292.5	275768	519310	130012	22380.4	160988	7734.1	267902	140359	254097	100005	173129	149892
N-Decanoylglycine	117210	108685	150435	84838.3	77907.1	78344.8	69304	101870	120257	67944.3	77670.7	98184.6	106792	60634.3	93911.2	93611.8
Diethylthiophosphate	119187	293816	280218	308285	247145	196634	290608	235241	167530	120161	137855	97228.2	109022	125898	127449	164559
LPC 18:1	121106	214136	274608	291638	293936	188912	475168	122468	2.59071e+06	507380	834098	719104	1.8677e+06	170913	274708	119751
FA 22:3	124251	80913.7	2206.06	104478	47285.8	98455.4	3455.83	89678.4	72966.4	67133.6	101802	91308.4	51404.3	145013	115521	182765
2-DEOXY-D-GLUCOSE	124522	106063	94454	105717	114548	67458.9	77758.4	87494.2	268058	130784	138937	125343	152069	124800	146354	133960
trans-Cinnamic acid	125748	73861.8	62880.4	1.59398e+06	1.47034e+06	1.58807e+06	46980.6	1.77089e+06	2.10586e+06	1.54857e+06	1.41366e+06	1.56652e+06	3.47769e+06	1.0665e+06	1.45999e+06	1.47679e+06
LPC 20:0	126339	196872	599277	405571	697842	630435	1.67467e+06	368773	984647	558819	458754	448118	994737	138297	85696	46218.6
5-Hydroxylysine	128223	195921	176114	138062	153459	31446.8	36801.5	103893	142811	114752	140632	157145	240845	136319	162492	141140
Tetrahydroalstonine	128749	132997	29490.7	86029.6	35404.2	25080.5	83153.8	56573.6	28588.8	20203.3	21163.6	10290.8	44411.3	32830	30111.1	31933.1
2,4,5-Trimethoxy-1-allylbenzene	129150	129722	134944	101315	88755	71698	124677	125087	132692	136602	113978	136610	132067	132230	128149	130767
LPE 18:0-2	129362	316233	817519	548422	658719	425037	1.50294e+06	226303	571235	168349	243134	223259	752064	68693.9	67351.9	43964.9
3-Hexenedioic acid	131725	201272	153877	130966	149875	72869.4	88709.4	60520.1	254081	193436	161599	266652	283260	233273	154534	226260
N-Acetyl-9-O-acetylneuraminate	132864	75212.5	51718.5	241918	53173.7	190851	36527.7	436048	1.06235e+06	104086	334227	158413	401479	160330	419553	196013
3-Methyladenine	133409	217637	373990	181920	181073	49027.8	123142	231188	54080.6	80727.3	163434	121031	45063.2	144029	188012	294223
Indolelactic acid	133779	315232	248424	706861	186331	44338.3	109205	367003	329978	2597.27	198860	131925	141531	2510.32	328703	211040
3,4-Dihydroxybenzeneacetic acid	136513	146695	102736	139042	174406	221526	114983	45231.4	332932	339321	5053.1	2610.09	2824.69	315101	354507	463655
F6P 5	144064	124026	72192.4	151432	118582	142829	76091.9	123043	471380	164514	309458	152496	480905	136538	104946	119509
DL-2-Aminooctanoic acid	148231	139424	116935	164352	223857	176124	172977	190595	301929	274754	484997	181154	299239	387624	264357	187203
Biliverdin	150690	283064	428999	122126	222495	810951	1.1703e+06	39186.8	322796	186667	201868	296087	218025	157104	289123	243517
LPC 20:3-4	150783	161073	981364	504375	1.59536e+06	1.22387e+06	3.08824e+06	208205	1.54495e+06	417341	648172	477898	1.06677e+06	116215	143336	89710
FD C22:2	153109	137275	177089	5087.38	195110	107120	133162	46559.3	144766	135811	66723.3	60228.1	114363	87916.5	105374	95609.7
PYR 2	153667	63156.1	147766	36255	33122.6	10554.9	33669.3	338283	107626	29932.1	160856	99733	77423	46115.8	22958.4	54431.2
Inosine	154337	174356	146497	227957	212159	222947	187511	84423.2	174589	172329	125453	101713	169500	144125	165231	84896.3
Glycodeoxycholic acid	155530	167236	10452	56025.1	510269	1.42473e+06	788383	36453.5	15057.2	554195	484585	265965	460866	274321	304736	288777
Kynurenine	155689	178266	510085	33531.1	2267.67	152489	234563	14637.7	477152	475174	352897	199653	400327	295298	188746	33617.5
Glycochenodeoxycholic acid	161601	144699	130877	62053.2	23832.9	22661.7	82988.6	82626.3	6539.9	12946.6	12395	14521.1	6034.39	3458.28	16570.2	9242.22
Lipoamide	162619	676800	129721	297072	171089	159523	238028	53913.3	139429	61528.7	51521.4	104097	432034	68325.7	81534.6	73877.8
Cytidine monophosphate	164913	122762	432588	164929	166086	275780	152779	N/A	527308	585771	324495	223150	340443	308407	608189	245084
Imidazoleacetic acid	165416	400450	647411	767444	241029	96413.2	249274	650661	457936	442787	143666	257489	70860.3	1.29302e+06	74247.5	53575.9
2-Hydroxy-2-methylbutyric acid	171558	199894	193788	123013	418996	110504	220185	110008	5.70542e+06	1.30624e+06	111014	4.90947e+06	4.14262e+06	2.0144e+06	1.84318e+06	2.09899e+06
LPE 16:0-2	171783	252723	730748	793815	352550	661978	1.80359e+06	248896	1.18947e+06	439803	323945	384648	1.37388e+06	155975	125486	79400.9
2,3-DIHYDROXYBENZOATE	173910	31882.5	207347	264615	303117	186296	161558	143445	208755	158004	312850	163563	242179	188922	278219	286055
Tyramine	177087	49113.4	47392.2	47228.7	48964.7	130377	39812.5	69074.3	225438	160304	215192	111527	180640	132256	145702	145690
Glycyl-glycine	179976	286795	102379	174557	117026	47081	79430.6	39357.5	292472	115992	180975	216044	308615	137601	165073	2230.34
Hydrocortisone 17-valerate	180016	321241	418892	232935	16314.3	44999	383110	446220	286066	232018	174745	497519	646120	245406	457348	716079
LPC 16:0	181548	360084	861809	1.07151e+06	838489	791674	2.43837e+06	342373	3.11301e+06	700717	896717	1.07342e+06	2.17259e+06	255949	301269	158941
Phosphorylcholine	182485	137505	219252	191531	235165	257683	165362	135594	261923	215447	260539	201033	152862	198847	195847	148547
Aspartic acid	184463	85023.9	204857	102038	1.72563e+06	1.67682e+06	90846	135341	1.5028e+06	164137	142413	66418.8	2.45149e+06	157360	125552	148643
2-Propylglutaric acid	185053	136205	149266	182626	161648	65014	48724	769368	310919	135137	245372	150528	347559	113398	144703	120320
LPE 17:0	187174	348737	842600	934502	740884	1.18411e+06	2.55472e+06	303599	3.4932e+06	1.15239e+06	683962	544617	2.81028e+06	325835	268627	147822
LPC 18:2-sn2	187373	303798	384870	426094	300103	253411	562896	172469	4.72108e+06	799031	1.37818e+06	1.20047e+06	3.08902e+06	343276	501266	202709
Ribothymidine	187920	95679	127168	362465	1.47594e+06	1.87688e+06	90598.9	114813	3.97601e+06	611069	482737	146900	1.85747e+06	690449	2.99572e+06	666075
Atenolol	188718	151227	148236	188049	186721	76082.4	95134.7	80458.2	227270	203477	189070	192996	247191	255406	289674	238245
Hexadecanamide	190431	1.20884e+06	423896	401595	307865	248438	440071	238849	696749	423784	270732	337001	641562	190417	234545	196380
10-ketostearic acid	194589	356767	771076	645261	628886	629725	1.33349e+06	299591	1.30458e+06	812770	711818	639939	1.63039e+06	467739	331803	760297
Ornithine	199201	248994	260843	209019	308298	170516	126475	140929	329143	275912	300942	214264	277151	264933	340359	328133
Sphingosine -phosphate	202591	224430	279505	237320	381512	178451	530028	94166.9	354076	137106	118310	91353.3	320248	67212.1	53908.9	54135.2
Uridine 5-monophosphate	203767	265595	244921	212208	130350	73390.3	107918	121565	270527	205960	155834	291133	132082	364877	6003.86	261587
LPC O-18:0	210653	366922	1.11037e+06	1.14787e+06	799815	843275	2.12099e+06	478831	1.78279e+06	699513	590403	794249	1.18367e+06	214754	158467	80686.9
5-Methoxyindole-3-acetic acid	213403	171742	487946	112605	37249.1	71978.3	421661	233810	209806	47220.7	122535	91659.1	92541.8	97566.9	225986	151285
Glycerophosphocholine	214113	252812	320278	242063	151607	53116	108740	139813	251836	122935	135223	191601	212997	127133	165216	137078
3-Hydroxyoctanoate	214277	181082	164101	214768	79002.7	102498	148575	144622	229898	207127	179712	174729	218803	220156	222798	208309
N-Acetyl-L-methionine	215949	333681	237335	195923	269490	169330	106537	53553	774345	466548	643737	396235	873107	297598	294657	240346
Heptadecanoic acid	220118	290557	116588	298904	512600	1.08341e+06	212235	488903	597238	319802	407090	733481	623145	531037	702297	385142
Xanthosine	224453	128470	76012.7	89523.7	281417	224829	48624.3	34889.8	402288	531804	468526	628261	259208	256627	357429	387782
4-Pyridoxic acid	229593	123000	81667.1	88313.6	2.05859e+06	1.78078e+06	50509.3	74875.7	675629	920120	99316.1	627218	67068.7	809091	798276	1.33467e+06
beta-Nicotyrine	230009	637635	165128	390259	221352	199464	292134	77366.8	193899	85983	68130.7	161108	578814	101478	107824	113489
FA 17:1	231438	230814	251208	275091	199529	144696	180190	278824	322321	363092	317522	241890	294790	367594	315765	285507
Methyl jasmonate	234289	192111	168527	407049	195853	217485	1418.4	710505	1.784e+06	925037	875741	1.21227e+06	1.6692e+06	1.09128e+06	997748	1.04559e+06
CMPF	234810	192186	171520	223138	174769	80827.6	180074	126858	257563	201752	167960	120261	163393	183773	237496	254768
5-O-Caffeoylquinic acid methyl ester	234908	194823	140516	407877	249684	159311	164084	247141	413334	385266	568443	501085	448147	364465	434686	352010
Alpha-Linolenic acid	242160	1.332e+06	242706	2.11358e+06	1.74629e+06	405771	1.63119e+06	823420	8.16374e+06	458627	200833	461471	630744	384182	380621	286044
D-Glucurono-6,3-lactone	247477	208962	248846	177478	275581	322070	217718	30048.6	619122	441085	393334	294655	696445	366068	431539	348382
LPC O-16:0	250594	1.2368e+06	2.13995e+06	2.19016e+06	1.27866e+06	1.86797e+06	7.04573e+06	670772	2.53483e+06	605530	769698	1.09824e+06	1.44133e+06	224973	244774	153397
Caffeine	252958	248455	234340	179272	330094	302151	272178	105575	134853	2411.7	205667	119717	230753	140488	192503	230609
O-Butanoylcarnitine	254358	45567.9	153632	81929.8	162532	319275	18519.9	116442	222489	210750	202134	209442	288446	192883	244477	194248
Ganoderiol C	254956	265763	183485	245445	643929	574762	111462	177358	267173	253175	190031	157953	182753	198743	270563	311927
Carnitine C2:0-d3 4	259638	230291	196836	191250	199838	255752	181839	91406.5	814778	588403	415842	473652	667613	396169	468866	434678
Muconic acid	259926	501488	494235	497315	234884	134348	144507	440397	31100.8	378903	34910.7	341914	42034.7	239987	27082.2	321681
Pyroglutamic acid	263709	187294	250661	232527	N/A	151062	209461	81983.8	379142	196410	298669	363590	530259	173627	220764	202655
Jacobine	265379	613300	258634	299954	204551	144999	314520	1284.34	351201	200412	116032	195448	501435	135363	259108	200739
LPE 18:0	267277	760509	1.77013e+06	46238.1	1.80026e+06	967461	147724	493527	1.8653e+06	545924	810697	569656	1.98409e+06	186957	190263	133603
Indole-3-carbinol	268167	365711	8282.5	8271.83	221124	58637.7	37112.7	7536.59	233757	214715	360060	8729.31	9716.28	253092	394653	397787
Aldosterone	270544	250472	348519	278513	474371	251534	683935	131356	434930	4711.36	156029	3227	344447	92843.3	85395.7	84652.6
dCMP	281885	166109	163071	364996	376973	315764	325894	119150	919109	505046	401792	851006	1.43112e+06	743187	875761	630368
ACar 13:1	291300	141143	217012	106121	522758	561818	479493	90840.5	210652	331532	271324	165823	248115	216445	275293	292766
3-Hydroxyphenylacetate	300424	350092	530218	191550	88555.7	324717	444952	177779	73434.2	76450.2	125385	66841.4	76270.7	84819.6	75086	141546
Mannose 6-phosphate 2	311060	384300	478887	427266	470369	545701	384623	294777	538370	524835	561706	401027	385122	442059	451175	517807
18-Hydroxyoleate	320367	71125.1	148598	174125	100344	249135	393063	87885.8	4.15633e+07	2.82136e+07	2.87264e+07	2.20106e+07	3.10557e+07	3.35695e+07	2.98931e+07	2.53216e+07
N-Acetylmethionine	324855	415967	307897	247450	348884	207757	155992	76246.7	1.01357e+06	639401	877723	528236	1.19206e+06	412955	404623	324247
Methylhistidine	335899	454050	546781	458840	65962.1	366362	446765	339689	317333	341963	414198	410629	312954	364743	326942	358094
MG 16:0	338107	2.20422e+06	1.11048e+06	892214	808428	231434	856823	312345	4.42735e+06	1.2201e+06	593640	903682	1.88285e+06	771313	396269	233988
Homo-L-arginine	339759	937908	251468	543974	323513	298369	425326	105589	282720	133936	91961	206990	791908	128745	161519	152140
delta4-Dafachronic acid	342348	402921	450278	151765	1.11177e+06	909846	1.41393e+06	195811	495236	517193	303159	226875	443600	404695	478259	363309
Deoxyadenosine monophosphate	343794	359876	381024	295457	233994	352086	211512	104749	626632	267107	343173	284321	399746	267405	273353	255629
2-Amino-3-phosphonopropionic acid	347925	421168	498139	339854	385464	339204	434749	269253	286954	330081	311935	282926	174080	348512	267968	283480
O-2545 (hydrochloride)	350438	301146	187535	619809	202962	2.31446e+06	99983.1	170630	135949	58579.3	85644.2	50360.6	153768	32753.5	104774	79586.7
Trigonelline	353070	2.30602e+06	4.59006e+06	5.76699e+06	912581	438491	1.25393e+06	4.48993e+06	469935	449277	702252	411338	416850	527323	365950	482641
SM 36:2	364741	922446	2.48929e+06	1.48891e+06	2.97116e+06	1.98545e+06	5.38199e+06	586768	2.58161e+06	990966	1.20381e+06	778611	2.46998e+06	312720	351027	200977
LPC 18:0-2	369824	938060	2.08834e+06	1.37065e+06	2.85963e+06	2.31421e+06	6.37688e+06	785590	3.06754e+06	27448.1	1.38264e+06	1.18224e+06	2.14075e+06	291998	4139.64	11566.7
(R)-2-hydroxystearic acid	370873	1.24549e+06	1.14523e+06	1.23853e+06	1.51292e+06	8.48527e+06	2.42203e+06	1.38987e+06	618841	492892	4.04098e+06	2.56304e+06	841202	470955	1.01541e+06	896155
Semiamitraz	377687	424322	306412	274924	113086	506431	202337	112992	262049	178675	357447	259233	152164	353215	458017	552875
GPC	379607	456896	571407	357662	287028	152600	226778	222875	367095	169651	230868	337253	401535	196647	306903	231477
Phosphoric acid	381324	1.07173e+06	1.61735e+06	2.30968e+06	1.59339e+06	1.72078e+06	1.35099e+06	1.31966e+06	814992	921372	1.0895e+06	870210	672570	627935	943208	609310
AMP	388689	871876	1.27135e+06	295453	123975	573362	92840.8	149648	1.29499e+06	389875	633926	316851	435705	340258	531328	303630
Dihydrouracil	390323	555361	486914	265995	225499	170598	47626.9	260884	276753	76107.8	51853.2	174254	170316	187015	18105.5	35905.4
LPE 18:2	392380	7.23197e+06	6.92203e+06	5.87176e+06	272641	4.20566e+06	9.35069e+06	1.31423e+07	6.99598e+06	1.16889e+06	2.84358e+07	1.24991e+07	8.20768e+06	2.31363e+06	1.73093e+07	4.14176e+06
1-Methyladenosine	396614	121827	102031	85783.2	230952	429240	222902	29829.1	392190	231618	930802	211595	1.63474e+06	492784	721984	474363
4-(Methylnitrosamino)-1-(3-pyridyl)-1-butanol	421723	531606	466417	479240	463160	321201	438633	73696.4	74557.8	83213.2	70019.9	2.19591e+06	77922.9	2.77521e+06	3.34339e+06	3.92315e+06
2-Methylbutyroyl carnitine	429392	1.12692e+06	337796	1.02876e+06	212106	81808.8	168080	149995	796738	412096	347698	449051	559785	273031	319199	408242
M-DAP	433978	450515	340155	371627	122729	498680	229051	172984	345614	170727	13380.3	360580	226389	474707	26192	15298.8
3-Aminoisobutanoic acid	444545	131030	133327	126767	599706	230825	287440	282600	205178	122814	115896	145061	211284	151570	139219	120602
Hexestrol	452686	637860	5276.91	834201	1.46046e+06	980893	494451	899626	238487	614110	618733	13840.9	78314.3	592665	462835	168067
Deoxycholic acid 3-glucuronide	461728	448333	476963	271718	64408.1	257101	342748	334255	194521	197449	306565	327620	204372	222165	258651	204926
Exemestane	463086	418074	475649	524150	308512	390227	383083	251977	958232	712851	582977	630789	879799	688369	768234	719662
11beta-Misoprostol	467714	7.63965e+06	550589	694758	495476	542294	695826	545729	1.39993e+06	649854	640748	758629	1.02647e+06	6159.6	478865	421996
Dimethylguanosine	473705	840839	25857.4	649476	25571.2	123330	12787.3	9208	220262	180223	135939	161234	151460	1.05218e+06	687811	25205.1
L-Leucine	477945	336429	471343	286542	295882	340748	179593	269701	241407	176345	207101	197273	499828	136792	214016	205123
L-Acetylcarnitine	479522	567156	438234	406270	318994	327167	285248	245287	1.0668e+06	670896	597529	752650	755394	680401	743509	625388
Aminoadipic acid	480609	494494	1.19002e+06	540905	98599.9	78017.6	49048.4	512842	508091	118910	117854	105655	127064	127090	105160	435090
L-Dihydroorotic acid	483273	602937	639848	408372	900305	704038	625768	201978	1.16543e+06	926003	12900.4	13799.4	13228.2	719158	16044.6	688506
Gallic acid	483320	749553	865407	994650	876691	920338	836929	542256	365984	324225	356183	327884	343985	396068	315095	483835
LPC 3:1	483326	207528	72192.1	625420	85610	116484	89399.5	362568	166269	122562	92279.2	125826	1.18615e+06	262894	109847	151261
1-Deoxy-D-xylulose 5-phosphate	487328	322467	432970	484361	2.67428e+06	3.20194e+06	438477	850734	1.90113e+06	1.05655e+06	1.02167e+06	1.7203e+06	1.18966e+06	1.33697e+06	2.61618e+06	1.58723e+06
1-(2-Furanyl)-1-pentanone	496184	592044	3694.07	306549	163873	411550	524156	213276	128531	116053	149543	116981	147978	141417	117089	233035
Phe-d5 3	505370	1.26276e+06	1.56425e+06	1.85281e+06	1.00586e+06	2.17246e+06	1.55966e+06	722826	715675	613686	616319	550736	805757	612891	883805	869405
LPC 18:3	596631	442025	1.73612e+06	2.79561e+06	2.3098e+06	924839	3.56377e+06	951291	1.04229e+07	2.5247e+06	3.24079e+06	3.7555e+06	6.51103e+06	963639	1.40205e+06	681627
Beta-Leucine	600118	930253	177195	168639	781774	587690	847019	665165	195784	737659	976787	211857	754341	768473	144036	611511
MAL 2	606119	757302	584056	763232	738647	346636	612635	111708	896709	871893	947849	656659	1.02171e+06	856983	1.04876e+06	1.09013e+06
D-Mannose	617904	426339	471445	412471	204393	256348	414354	606615	1.28584e+06	755856	726748	506255	946531	616030	651613	592407
3,4-Methylenesebacic acid	693588	777042	654817	618143	742689	754164	551579	575835	996042	879907	300233	416525	891376	558747	1.10104e+06	453855
1,3-Dihydroxyacetone	693677	932702	433587	564365	552933	575222	787963	170674	870997	481612	637380	551386	1.27391e+06	343301	510865	506090
2-OXO 1	716916	1.43479e+06	450970	1.46179e+06	2.48957e+06	718588	551534	2.67889e+06	1.34424e+07	1.42654e+06	6.89899e+06	2.83244e+06	5.41904e+06	4.06681e+06	2.63949e+06	592484
LPG 9:0	731907	524089	876459	217239	330529	358543	301913	1.24717e+06	2.17232e+06	619916	849353	905615	1.06872e+06	584679	591530	458823
3-Methylhistidine	759405	1.32476e+06	1.55366e+06	1.50947e+06	968539	654289	563432	1.34107e+06	1.05297e+06	979710	973044	798971	1.06775e+06	911300	921804	892562
Picolinic acid	767548	671252	1.11671e+06	773130	1.10862e+06	908075	424022	588338	3.43667e+06	2.4034e+06	3.13699e+06	1.66268e+06	2.25125e+06	1.77776e+06	2.19378e+06	2.14785e+06
Arachidonic acid	772349	3.13644e+06	1.68985e+06	3.96754e+06	937772	6.21347e+06	2.79083e+06	2.42571e+06	1.17797e+06	1.34369e+06	6.49087e+06	2.24485e+06	1.41773e+06	968971	2.51733e+06	2.54752e+06
Acetyl-carnitine	773062	938928	389853	413899	352026	375649	318214	507213	628819	455791	340539	441354	456884	515519	519971	481951
Cytosine	798773	2.03026e+06	566589	1.09993e+06	412116	171216	247229	490883	1.821e+06	857599	244285	437784	294139	160061	308037	254869
LPC 20:4-sn1	812321	779896	847530	708105	870516	589082	579667	308869	1.43794e+06	1.12426e+06	867807	554805	973493	1.11501e+06	1.36884e+06	1.55586e+06
Phe-Phe	822443	2.66625e+06	666687	1.16545e+06	375431	400519	653279	220001	1.53536e+06	800822	473648	823122	1.71898e+06	479782	940075	920522
9'-Carboxy-alpha-chromanol	840056	901171	495501	1.056e+06	949684	934339	535471	494656	388906	587488	748888	474887	560742	515674	614951	838637
ACar 5:1	845114	516170	403364	391922	482347	353565	361440	201171	742299	215141	374026	294292	491671	714997	262321	604018
Oxoglutaric acid	861258	506210	763429	1.05185e+06	848591	540513	788315	285918	1.29084e+06	864449	311888	995662	2.0489e+06	873127	1.01926e+06	1.17183e+06
Creatinine	870374	7.60839e+06	1.00712e+07	9.59563e+06	2.22201e+06	746795	6.18027e+06	7.26024e+06	655812	642932	678760	425023	935014	675861	770901	843252
Ecgonine	878623	704891	913732	593617	969565	1.9431e+06	1.30063e+06	330523	1.25747e+06	1.05609e+06	1.12611e+06	962220	969675	1.12451e+06	882557	1.06371e+06
Pro-Leu	885817	7.88002e+06	3.31482e+06	2.63554e+06	1.59398e+06	521197	2.81514e+06	1.71892e+06	2.39746e+06	839991	1.5257e+06	1.42287e+06	2.96479e+06	829289	842320	1.04978e+06
Undecanedioic acid	907554	1.36739e+06	1.04914e+06	1.31918e+06	901375	644175	851061	1.1048e+06	3.39388e+06	2.29256e+06	1.99845e+06	1.08758e+06	2.6681e+06	1.53023e+06	1.60592e+06	1.62086e+06
Oleamide-2	925507	1.95346e+06	1.01501e+06	1.15328e+06	941393	830735	1.17101e+06	673642	2.13556e+06	1.74066e+06	1.08732e+06	1.42127e+06	2.43033e+06	885925	642940	923657
gamma-Glutamylphenylalanine	927269	516610	611185	514165	581798	675495	493282	750145	735350	647387	951028	809581	1.23267e+06	568619	688880	605564
Benzophenone-2	943660	1.08153e+06	999444	68689.3	1.07273e+06	804582	923322	1.10942e+06	1.71948e+06	1.6298e+06	1.37705e+06	884977	1.45457e+06	1.43103e+06	1.52479e+06	1.64975e+06
3-Indolepropionic acid	985424	1.26521e+06	1.57005e+06	997544	1.14074e+06	143498	298677	595299	1.96528e+06	1.17582e+06	1.97075e+06	1.14767e+06	2.41413e+06	1.51148e+06	1.35126e+06	1979.67
2-(Octylthio)ethanol	1.00279e+06	1.02238e+06	1.3796e+06	1.12453e+06	912728	930399	696193	555466	989684	962052	851636	607775	910554	813567	946906	1.13925e+06
Succinic acid semialdehyde	1.01373e+06	681084	635864	618900	427266	541697	530955	398909	1.04473e+06	928313	964118	1.06871e+06	1.07144e+06	833687	1.00211e+06	989856
5-Hydroxyindole	1.01836e+06	863418	544684	547563	1.12151e+06	1.03043e+06	625545	246345	3.83315e+06	1.80171e+06	965091	1.88553e+06	1.48104e+06	792629	936620	851131
Dl-P-Hydroxyphenyl lactic acid	1.03263e+06	687213	8955.25	524541	218930	227041	7082.29	2.03433e+06	1.66896e+06	366508	3.23602e+06	729174	1.12285e+06	272503	347874	322044
CIT 2	1.03938e+06	2.05876e+06	506437	56885.3	118340	112539	205984	605872	665292	250097	318373	329718	603361	351788	459929	429928
Beta-Alanine	1.07265e+06	1.15106e+06	996594	811818	814674	366206	523637	490307	1.38058e+06	947231	1.11787e+06	953438	1.20067e+06	831840	1.01921e+06	826944
p-Formylphenol	1.12017e+06	1.66839e+06	927266	1.34194e+06	993723	1.16884e+06	1.3648e+06	343016	1.53426e+06	935535	1.09844e+06	935361	2.40295e+06	587092	902827	972351
Tryptophan-d5	1.12627e+06	1.08761e+06	712189	806728	329559	1.41314e+06	528443	384891	726245	362283	1.04423e+06	788428	463643	1.03556e+06	1.35763e+06	1.66975e+06
2,6-Dihydroxybenzoic acid	1.13543e+06	126937	156028	143639	1.70057e+06	83700.8	81710.4	66528.7	1.36894e+06	1.48381e+06	393596	874535	204639	976888	359252	434204
2-Piperidinone	1.16791e+06	2.09605e+06	660514	1.28186e+06	1.809e+06	974814	2.18814e+06	584832	22798.3	481479	613179	530703	26406	529400	563546	740869
4-Hydroxyquinoline	1.18823e+06	1.37844e+06	892108	517054	969210	220565	410616	635511	2.6241e+06	1.4483e+06	562013	783752	2.93341e+06	893934	896177	918834
Monolinolein	1.19887e+06	1.27058e+06	2.55958e+06	2.56175e+06	616060	389808	3.05173e+06	931304	2.80721e+07	1.33858e+07	5.40266e+06	8.21669e+06	1.12751e+07	2.43461e+06	3.05953e+06	746706
Ormosanine	1.24516e+06	1.84154e+07	1.46822e+06	1.52869e+06	1.33469e+06	1.33243e+06	1.64842e+06	1.26477e+06	3.62478e+06	1.98464e+06	1.66647e+06	2.00356e+06	2.77423e+06	1.29677e+06	1.32993e+06	1.16891e+06
11-Eicosenoic acid	1.24935e+06	37662.8	43391	579536	34310.7	73087.2	1.18788e+06	290246	53527	80342.4	97571.9	28160.1	64735.4	44525.7	61370.5	73057.4
8(R)-Hydroxy-(5Z,9E,11Z,14Z)-eicosatetraenoic acid	1.2589e+06	2.50095e+06	932159	1.42524e+06	467853	1.23157e+06	1.2439e+06	1.08512e+06	194482	387212	723253	298566	280459	358459	357426	414631
Uridine	1.3237e+06	1.56398e+06	2.08042e+06	3.93485e+06	4.24489e+06	6.35215e+06	1.69405e+06	2.0195e+06	5.93191e+06	4.06224e+06	1.8716e+06	1.48155e+06	4.02229e+06	3.14489e+06	7.04167e+06	3.7819e+06
1,11-Undecanedicarboxylic acid	1.33993e+06	1.61428e+06	1.6485e+06	1.23832e+06	1.11138e+06	1.59238e+06	1.71064e+06	1.83434e+06	2.08058e+06	1.74227e+06	2.24082e+06	1.13649e+06	1.81158e+06	2.2513e+06	2.22474e+06	1.76788e+06
Erucamide	1.43356e+06	4.85919e+06	2.12853e+06	2.09638e+06	1.81599e+06	2.97073e+06	2.54969e+06	2.13725e+06	2.87126e+06	2.01301e+06	1.69356e+06	2.68109e+06	2.30733e+06	1.61572e+06	1.62843e+06	1.60866e+06
2-Hydroxycaproic acid	1.48854e+06	2.39128e+06	1.1526e+06	1.53538e+06	1.35058e+06	1.50572e+06	1.40406e+06	383537	2.87805e+06	1.84831e+06	1.72964e+06	1.61255e+06	3.76541e+06	1.31069e+06	1.73077e+06	1.47331e+06
Deoxycholic acid	1.49293e+06	2.22563e+06	764473	3.28276e+06	3.24673e+06	4.058e+06	1.00056e+06	486992	1.6288e+06	1.89085e+06	2.03058e+06	932095	1.71856e+06	1.64836e+06	1.73946e+06	2.26213e+06
5-Heptyltetrahydro-2-oxo-3-furancarboxylic acid	1.50827e+06	1.67043e+06	1.58604e+06	1.31024e+06	1.24846e+06	1.58412e+06	1.13256e+06	1.36558e+06	2.50928e+06	1.91122e+06	1.40319e+06	1.62456e+06	2.02731e+06	1.86832e+06	2.25144e+06	2.18384e+06
DOMA	1.53846e+06	3.37506e+07	2.71412e+06	2.15423e+06	2.85869e+06	2.73298e+06	3.51728e+06	1.5818e+06	2.20827e+06	2.14814e+06	1.71583e+06	1.84099e+06	1.67904e+06	1.70357e+06	1.78899e+06	1.78115e+06
ACar 4:0	1.61027e+06	966161	500292	569174	703403	1.26794e+06	714627	137232	4.68807e+06	3.10107e+06	2.18057e+06	2.62141e+06	3.0495e+06	1.86267e+06	2.07216e+06	1.71158e+06
1921AH	1.6547e+06	5.66448e+06	2.42921e+06	2.44532e+06	2.10935e+06	3.67837e+06	2.78055e+06	2.35704e+06	3.38745e+06	2.36003e+06	1.98794e+06	2.98856e+06	2.63706e+06	1.81678e+06	1.81632e+06	1.91891e+06
Succinic acid 2	1.72155e+06	1.14505e+06	3.86106e+06	634841	184184	426972	3.04247e+06	1.44393e+06	3.2324e+06	811734	2.14449e+06	1.84724e+06	2.47722e+06	1.17493e+06	1.49893e+06	814126
beta-Linoleic acid	1.72328e+06	5.65466e+06	5.04738e+06	4.69904e+06	731514	4.11009e+06	6.83245e+06	7.04542e+06	3.02883e+06	2.37815e+06	1.07796e+07	7.04947e+06	3.95012e+06	2.12534e+06	4.35127e+06	4.39278e+06
G6P-1/F6P1	1.79188e+06	1.69822e+06	654558	662353	249804	1.0312e+06	410903	74113.4	380157	163659	247602	534042	634797	1.44272e+06	667724	633167
Cortolone-3-glucuronide	1.84366e+06	1.18665e+06	1.30052e+06	269805	102308	300626	591540	209376	798401	445791	279103	403562	396937	1.13136e+06	748388	436885
Azelaic acid	1.88306e+06	18219.5	10613.8	1.86168e+06	2.1434e+06	2.03333e+06	25283.1	3.04414e+06	3.27079e+06	2.73026e+06	3.79619e+06	2.24737e+06	4.24777e+06	3.12247e+06	2.9888e+06	3.10719e+06
Citraconic acid	1.91016e+06	1.64976e+06	2.11546e+06	2.52713e+06	1.57658e+06	1.88105e+06	1.57491e+06	1.25053e+06	3.08984e+06	1.49195e+06	660172	2.68339e+06	4.47951e+06	1.85792e+06	790247	1.74514e+06
Dopamine	1.92347e+06	2.47067e+06	3.25417e+06	2.11324e+06	2.91406e+06	3.67294e+06	2.58818e+06	1.82494e+06	3.65894e+06	3.7844e+06	4.49517e+06	2.98143e+06	2.9549e+06	2.97906e+06	3.2936e+06	2.873e+06
6-Gingerol	2.04721e+06	3.18547e+06	3.37878e+06	816607	686242	1.51127e+06	3.19791e+06	3.47846e+06	2.69009e+06	3.35885e+06	1.28594e+06	4.65053e+06	1.73097e+06	2.14087e+06	4.50983e+06	3.96084e+06
DMG	2.08805e+06	3.3321e+06	2.84165e+06	2.77531e+06	2.45184e+06	1.75736e+06	2.12856e+06	1.57639e+06	4.18356e+06	4.16373e+06	4.08457e+06	3.99467e+06	3.66951e+06	3.77329e+06	4.03421e+06	4.20272e+06
N-lactoyl-Isoeucine	2.11356e+06	2.96985e+06	2.36145e+06	2.45017e+06	1.9626e+06	1.37833e+06	2.12e+06	2.668e+06	4.80246e+06	4.07475e+06	3.82335e+06	2.21135e+06	4.73097e+06	3.48517e+06	3.46195e+06	4.11588e+06
trans-Vaccenic acid	2.16061e+06	683261	625216	509706	1.30092e+06	2.35241e+06	1.09135e+06	215426	917542	870302	646746	4.43863e+06	7.83858e+06	2.78146e+06	564834	2.58233e+06
Sebacate	2.22092e+06	3.00921e+06	2.39899e+06	2.49567e+06	1.92096e+06	1.39799e+06	2.23222e+06	2.7294e+06	4.93316e+06	4.17437e+06	3.88458e+06	2.1376e+06	4.85039e+06	3.53854e+06	3.55319e+06	4.03329e+06
Citric acid	2.33021e+06	4.33759e+06	995794	394748	27383.7	97009.3	398024	1.20896e+06	1.11906e+06	317676	379734	567685	1.16296e+06	569252	856466	663395
Methylsuccinic acid	2.34841e+06	1.47804e+06	928823	947922	1.25934e+06	271879	278660	484844	2.52643e+06	1.85386e+06	1.62233e+06	1.92131e+06	2.35457e+06	1.96821e+06	2.00354e+06	1.87072e+06
Hexadecanedioic acid	2.39728e+06	3.12525e+06	2.61748e+06	3.55808e+06	4.93974e+06	3.47425e+06	2.6488e+06	3.09384e+06	2.62649e+06	3.43506e+06	3.98029e+06	2.34549e+06	3.461e+06	3.36744e+06	3.72697e+06	4.80356e+06
4-Guanidinobutanoic acid	2.46553e+06	2.73405e+06	100360	2.18833e+06	176236	1.44606e+06	58016.9	1.13439e+06	2.08589e+06	279854	127537	1.53489e+06	143461	2.0831e+06	2.84686e+06	3.6761e+06
PYR 1	2.58631e+06	3.49874e+06	1.44879e+06	3.21657e+06	3.4901e+06	1.19696e+06	1.16058e+06	3.57696e+06	5.73245e+06	1.24932e+06	4.96062e+06	2.98664e+06	4.69134e+06	2.96993e+06	3.55916e+06	2.60169e+06
P-cresol sulfate	2.60036e+06	2.65329e+06	2.56038e+06	508992	451476	5.16778e+06	4.09834e+06	594977	11236.5	22918.7	275525	10083	58038	4597.82	11496.9	6823.63
Orotic acid	2.61087e+06	2.1577e+06	363436	1.2179e+06	282483	149882	323905	264002	2.75743e+06	2.02742e+06	1.30527e+06	1.71557e+06	2.45087e+06	2.0396e+06	2.18818e+06	1.92054e+06
MAL 1	2.63134e+06	766348	684784	578590	406311	126750	571348	505606	4.64915e+06	1.11174e+06	1.73012e+06	5.41092e+06	7.49049e+06	2.87003e+06	1.76826e+06	5.25183e+06
7beta,12alpha-Dihydroxy-5alpha-cholan-24-oic acid	2.70812e+06	2.62649e+06	1.42626e+06	5.60978e+06	6.3376e+06	7.82877e+06	1.89773e+06	988519	2.88111e+06	3.36098e+06	3.3996e+06	2.52837e+06	2.94626e+06	4.18137e+06	4.59416e+06	3.96398e+06
CIT 1	2.81915e+06	5.44939e+06	1.26748e+06	505559	133651	125642	461797	1.45872e+06	1.4188e+06	489107	459452	702312	1.61817e+06	737744	1.04671e+06	781508
Cinnamic acid	2.86163e+06	6.1215e+06	2.56609e+06	4.13666e+06	2.85323e+06	2.76469e+06	3.21071e+06	991288	3.84006e+06	2.49243e+06	2.83741e+06	2.86643e+06	6.9286e+06	1.83329e+06	2.56145e+06	2.53196e+06
2,5-Furandicarboxylic acid	2.9323e+06	555090	398465	456257	353912	174726	412884	332763	3.04957e+06	2.455e+06	1.56513e+06	1.99103e+06	2.74945e+06	2.31333e+06	2.54998e+06	2.55365e+06
Dimedazol	3.04404e+06	5.77944e+06	1.76019e+06	1.78181e+06	4.14837e+06	2.6314e+06	2.82745e+06	1.31423e+06	2.58713e+06	2.94886e+06	2.83665e+06	3.21202e+06	4.27804e+06	2.86072e+06	2.93479e+06	2.63522e+06
FFA 24:4	3.26721e+06	1.38732e+07	8.95676e+06	1.65714e+07	1.51699e+06	2.69289e+07	1.97781e+07	1.05787e+07	3.09628e+06	1.68315e+06	1.37566e+07	6.30155e+06	3.36808e+06	1.68245e+06	3.99325e+06	3.13461e+06
Valerolactam	3.4456e+06	5.56938e+06	1.70671e+06	3.37066e+06	5.74086e+06	2.60147e+06	5.4863e+06	1.29655e+06	37004.1	1.1001e+06	1.51263e+06	1.34345e+06	2.59334e+06	1.18848e+06	1.28253e+06	1.3582e+06
URATE	3.45028e+06	6.89551e+06	2.67128e+06	6.00901e+06	5.08577e+06	8.16536e+06	5.14524e+06	1.4345e+06	1.57876e+06	3.08944e+06	3.12918e+06	1.63163e+06	2.5603e+06	1.88781e+06	2.51002e+06	2.53317e+06
gamma-Glu-Leu	3.49439e+06	8.68055e+06	3.37231e+06	4.01145e+06	2.05648e+06	2.36661e+06	2.53556e+06	1.128e+06	2.61862e+06	2.78757e+06	3.45721e+06	2.80368e+06	5.53519e+06	1.86719e+06	2.64819e+06	2.65846e+06
dimethyl sulfone	3.5939e+06	1.72112e+06	1.42425e+06	1.48512e+06	1.86599e+06	113638	247077	601091	3.67047e+06	2.95579e+06	2.02768e+06	2.77774e+06	3.6602e+06	3.19139e+06	3.1032e+06	2.85444e+06
5-Hydroxyindoleacetic acid	3.66978e+06	3.53317e+06	1.23377e+07	4.85358e+07	1.57656e+07	7.11707e+06	6.78019e+06	2.54894e+07	1.36898e+07	2.12669e+07	1.52053e+07	5.9621e+06	1.48012e+07	8.23372e+06	4.16512e+06	8441.99
Arginine	3.79691e+06	1.08799e+07	4.3315e+06	6.66401e+06	3.39459e+06	1.301e+06	3.7438e+06	2.4098e+06	3.14484e+06	2.1084e+06	2.07654e+06	3.40428e+06	6.49765e+06	2.0222e+06	2.59458e+06	2.60179e+06
Indoleacetic acid	3.93321e+06	6.07262e+06	6.72519e+06	4.50414e+06	3.79924e+06	741382	1.1833e+06	2.96359e+06	170323	191484	191268	143025	213516	137802	133550	165002
AOZ	4.00936e+06	8.01409e+06	4.75356e+06	5.79141e+06	4.70586e+06	4.97009e+06	5.32258e+06	1.57184e+06	5.27848e+06	3.58924e+06	3.84089e+06	3.71537e+06	9.4138e+06	2.72921e+06	3.7984e+06	3.46053e+06
2-Propylpentanoic acid	4.0722e+06	6.094e+06	4.04945e+06	4.73114e+06	4.08595e+06	5.36174e+06	4.69727e+06	5.25539e+06	5.34614e+06	4.97208e+06	6.01912e+06	5.43721e+06	5.26177e+06	5.58518e+06	5.64036e+06	4.27773e+06
Orthocumarsaure	4.25522e+06	8.33816e+06	3.31166e+06	5.23012e+06	1.2752e+06	4.7392e+06	5.77176e+06	1.74336e+06	5.80835e+06	3.31206e+06	3.59809e+06	3.10347e+06	8.89085e+06	896439	3.33621e+06	3.22539e+06
Dodecanedioic acid	4.77313e+06	7.59621e+06	4.95766e+06	3.99348e+06	1.01329e+06	667731	4.50964e+06	3.7798e+06	9.53958e+06	7.81804e+06	5.57335e+06	3.40523e+06	9.67673e+06	7.44688e+06	7.72124e+06	7.39029e+06
Indoxyl sulfate	4.80321e+06	1630.77	3695.26	1.48709e+06	562245	5.54131e+06	6.30029e+06	2.82839e+06	3195.25	2969.81	421470	10267.8	7700.37	1737.81	1873.02	15112.6
(S)-Oleuropeic acid	4.93499e+06	7.35344e+06	4.28401e+06	3.95149e+06	1.02265e+06	2.43714e+06	1050.72	3.52795e+06	1.08435e+06	1.68622e+06	3.08062e+06	2.35589e+06	832362	3.02072e+06	3.23081e+06	5.44564e+06
L-(-)-3-Phenyllactic acid	5.09867e+06	2.35248e+06	3.27588e+06	2.9907e+06	2.7181e+06	3.02967e+06	1.3658e+06	3.36923e+06	4.07687e+06	2.80957e+06	2.6043e+06	2.9301e+06	6.50678e+06	1.99883e+06	2.75193e+06	2.71017e+06
Hypoxanthine	5.52389e+06	5.52823e+06	7.52641e+06	4.23874e+06	5.60123e+06	8.19443e+06	4.157e+06	3.19606e+06	1.56408e+07	1.2832e+07	1.39246e+07	8.73619e+06	1.28611e+07	9.5052e+06	1.15203e+07	9.58125e+06
p-Aminobenzoic acid	5.55479e+06	5.58587e+06	7.53419e+06	4.28059e+06	6.33528e+06	9.30472e+06	1.76928e+06	2.7864e+06	1.75862e+07	1.40012e+07	1.46068e+07	9.01888e+06	1.40866e+07	9.72928e+06	1.2382e+07	1.01216e+07
Methylcysteine	5.6774e+06	8.98269e+06	3.92162e+06	5.96435e+06	4.82933e+06	5.76961e+06	6.88592e+06	1.71139e+06	7.76231e+06	4.67166e+06	4.96852e+06	4.3035e+06	1.16663e+07	2.85861e+06	4.34421e+06	4.13546e+06
Piperidine	6.04612e+06	1.10966e+07	228948	8.97735e+06	278894	386625	384092	2.60953e+06	5.79076e+06	4.89386e+06	4.68091e+06	4.25342e+06	1.02232e+07	3.22229e+06	4.78672e+06	4.93621e+06
L-Glutamic acid	6.26794e+06	5.68805e+06	6.42819e+06	5.16018e+06	7.25356e+06	4.53558e+06	3.59744e+06	5.29505e+06	1.31215e+07	7.15709e+06	9.79833e+06	9.27721e+06	1.92896e+07	4.51937e+06	7.5236e+06	4.84461e+06
Trimethobenzamide	6.5558e+06	5.78337e+06	4.76747e+06	2.53529e+06	3.05529e+06	30536.4	3.51883e+06	1.08291e+06	1.31029e+07	7.08254e+06	6.80629e+06	9.97534e+06	6.98265e+06	1.12957e+07	6.57919e+06	6.70294e+06
N-Methylnicotinamide	6.65433e+06	6.94073e+06	2.3888e+07	4.6283e+06	7.1016e+06	3.50537e+07	1.12603e+07	7.42008e+06	2.19688e+07	1.65609e+07	6.09471e+07	1.2398e+07	5.33062e+07	1.25109e+07	1.51362e+07	1.24997e+07
Phe-Pro	7.35252e+06	1.68271e+07	7.73163e+06	1.21049e+07	6.15294e+06	6.627e+06	9.38036e+06	2.55286e+06	2.46691e+07	8.27547e+06	1.00117e+07	9.33715e+06	2.22162e+07	6.89629e+06	1.07558e+07	9.32381e+06
Uracil	7.5583e+06	7.106e+06	5.76463e+06	6.02009e+06	1.16552e+07	1.48765e+07	1.11049e+07	6.38812e+06	1.44818e+07	1.63491e+07	1.5138e+07	1.2176e+07	1.17579e+07	1.3151e+07	1.42184e+07	1.3291e+07
Pyroglutamic acid 2	7.8095e+06	7.74103e+06	9.63089e+06	8.95322e+06	7.9666e+06	6.60284e+06	6.44607e+06	5.04251e+06	1.14125e+07	8.47163e+06	1.27645e+07	1.14724e+07	2.31839e+07	1.02806e+07	1.33506e+07	1.11143e+07
9,10-DHOME	8.59308e+06	1.98997e+07	1.8518e+07	7.2814e+06	4.74744e+06	6.76126e+06	2.12086e+07	9.6976e+06	2.38422e+07	2.18967e+07	2.02198e+07	1.18839e+07	3.15944e+07	1.60262e+07	2.33391e+07	4.72465e+07
Levulinic acid	9.02712e+06	1.3996e+07	1.00021e+07	1.02872e+07	9.13657e+06	9.7768e+06	8.71975e+06	3.75811e+06	93346.2	1.48251e+07	1.35009e+07	1.21452e+07	2.00694e+07	1.1711e+07	1.383e+07	1.50362e+07
Lactic acid 1	9.80194e+06	4.14624e+06	1.10027e+07	2.79384e+06	2.39192e+06	547082	2.98441e+06	2.76752e+07	9.22323e+06	2.7255e+06	1.13548e+07	8.25733e+06	7.61791e+06	3.64808e+06	1.94388e+06	3.63776e+06
2-Phenylglycine	1.14128e+07	1.5142e+07	1.33749e+07	1.1499e+07	1.12325e+07	1.20273e+07	1.08578e+07	6.04971e+06	1.23223e+07	8.69577e+06	1.03594e+07	1.02345e+07	1.30344e+07	8.14487e+06	1.1077e+07	1.24536e+07
Indoline	1.24971e+07	2.15229e+07	1.07986e+07	1.49876e+07	1.10925e+07	1.23444e+07	1.38202e+07	4.03521e+06	1.82717e+07	1.13038e+07	1.22192e+07	1.19697e+07	3.10512e+07	8.53897e+06	1.17216e+07	1.20519e+07
Hippuric acid	1.30134e+07	1.32297e+07	1.98915e+07	1.91322e+06	823265	4.42226e+06	2.0209e+07	1.20996e+07	15478.9	14956.5	1.03083e+06	71894.9	14435.2	13229.8	10538.8	30907.8
FFA 20:5	1.302e+07	6.92433e+07	5.13127e+07	6.51364e+07	5.40737e+06	5.65327e+07	7.51679e+07	6.88472e+07	2.26765e+07	1.10653e+07	5.84506e+07	3.53866e+07	1.6627e+07	8.58119e+06	3.44515e+07	2.72936e+07
2-Hydroxy-3-methylbutyric acid	1.40614e+07	7.41865e+06	2.58017e+07	4.75982e+06	1.60189e+06	3.09416e+06	1.98935e+07	1.01759e+07	2.22971e+07	5.91083e+06	1.42163e+07	1.26191e+07	1.68637e+07	9.5192e+06	1.08107e+07	5.98909e+06
Choline	1.45974e+07	2.55389e+07	2.31974e+07	2.08098e+07	1.86013e+07	1.32497e+07	1.5418e+07	1.08296e+07	2.75683e+07	2.61804e+07	2.5045e+07	2.47799e+07	2.46342e+07	2.28969e+07	2.64156e+07	2.6802e+07
FA 19:2	1.47118e+07	6.70351e+06	7.06153e+06	8.40467e+06	5.7965e+06	1.19917e+07	9.01149e+06	4.9155e+06	1.01947e+07	8.31018e+06	8.16144e+06	7.66828e+06	1.22348e+07	1.48654e+07	1.47849e+07	1.06219e+07
Cholic Acid	1.51399e+07	2.70619e+07	2.14504e+07	1.49569e+07	4.40808e+07	1.25266e+07	3.91859e+07	5.52325e+06	2.12854e+06	3.95129e+06	4.11994e+06	2.34171e+06	2.46134e+06	2.63982e+06	3.86497e+06	3.75301e+06
4-Hydroxybenzenesulfonic acid	1.51548e+07	3.45586e+07	3.16216e+07	8.54817e+06	2.78191e+06	4.36892e+07	2.77592e+07	1.83191e+07	158063	102798	1.77923e+06	167450	358675	26323.9	43679.6	48279.3
Succinic acid 1	1.65418e+07	8.91802e+06	3.11618e+07	5.40886e+06	1.76386e+06	3.84937e+06	2.37913e+07	1.23908e+07	2.60219e+07	6.851e+06	1.72867e+07	1.47008e+07	2.01696e+07	1.04709e+07	1.24055e+07	6.88393e+06
Serine	1.72661e+07	2.78857e+07	1.44563e+07	2.01612e+07	1.54763e+07	1.71634e+07	2.04991e+07	9.53637e+06	1.37439e+07	1.16401e+07	7.33734e+06	1.21422e+07	1.58129e+07	1.19245e+07	1.18212e+07	1.37242e+07
D-Pipecolinic acid	1.75182e+07	1.77426e+07	2.9705e+07	2.32892e+07	2.49174e+07	1.74149e+07	1.55612e+07	1.49966e+07	2.29938e+07	1.42962e+07	2.74325e+07	2.13014e+07	2.96034e+07	1.68265e+07	2.37537e+07	2.03565e+07
L-serine	1.79758e+07	2.46615e+07	1.50529e+07	2.09206e+07	1.4693e+07	1.70992e+07	2.02206e+07	8.96763e+06	1.40134e+07	1.10059e+07	9.66652e+06	1.17551e+07	1.61651e+07	1.04108e+07	1.19156e+07	1.38143e+07
Succinic acid	1.82538e+07	1.91544e+07	1.84961e+07	1.78499e+07	1.84521e+07	2.0997e+07	1.91075e+07	1.89014e+07	4.85882e+06	5.22522e+06	4.18559e+06	4.05047e+06	3.87065e+06	4.08484e+06	3.48679e+06	3.32477e+06
Pipecolic acid	1.87991e+07	1.88298e+07	2.96454e+07	2.37209e+07	2.27703e+07	1.95824e+07	3.08201e+06	1.70245e+07	2.59126e+07	4.2862e+06	3.08339e+07	4.10683e+06	3.5767e+07	1.83773e+07	2.52093e+07	2.33268e+07
Nicotinic acid	1.90417e+07	1.54215e+07	2.94593e+07	1.70387e+07	2.58255e+07	2.39653e+07	1.16824e+07	1.48251e+07	5.00031e+07	3.86535e+07	4.85174e+07	3.35929e+07	4.04957e+07	3.58682e+07	3.91655e+07	3.77622e+07
Pyrrolidine	2.0772e+07	3.42373e+07	2.4494e+07	2.75107e+07	2.20634e+07	2.29374e+07	2.33073e+07	8.96989e+06	2.02123e+07	1.73431e+07	1.71489e+07	1.48405e+07	3.23958e+07	1.16057e+07	1.73297e+07	1.71395e+07
Glutamine	2.12321e+07	3.2821e+07	1.7819e+07	2.01726e+07	2.3796e+07	1.44802e+07	1.36154e+07	9.345e+06	3.05887e+07	3.6347e+07	2.50833e+07	2.57876e+07	4.67297e+07	2.19108e+07	3.69755e+07	2.17438e+07
D-Methionine	2.19937e+07	4.67424e+07	2.5562e+07	3.42902e+07	2.36371e+07	2.16136e+07	2.3299e+07	6.69913e+06	5.70968e+07	2.13742e+07	2.2923e+07	1.92122e+07	4.79264e+07	1.57592e+07	2.13392e+07	1.81825e+07
13-HODE	3.01306e+07	4.44781e+07	3.04406e+07	1.82162e+07	3.52784e+06	8.6558e+06	2.72206e+07	2.90734e+07	3.95538e+06	5.75955e+06	8.7992e+06	9.93679e+06	6.22378e+06	7.69397e+06	1.21596e+07	8.25332e+06
L-Homoserine	3.09737e+07	4.0389e+07	2.17667e+07	2.97282e+07	2.39483e+07	3.1871e+07	3.03833e+07	1.29532e+07	2.95405e+07	2.21101e+07	2.22e+07	2.49193e+07	30597	1.82338e+07	2.03004e+07	51732.5
Perillic acid	3.21093e+07	5.6371e+07	3.4062e+07	4.00023e+07	3.23513e+07	3.58298e+07	3.67575e+07	1.37995e+07	4.81922e+07	3.33668e+07	3.10808e+07	3.19399e+07	6.61403e+07	2.4146e+07	3.32275e+07	3.23594e+07
Desaminotyrosine	3.34191e+07	6.07141e+07	3.26521e+07	4.18899e+07	3.59565e+07	3.64626e+07	3.77572e+07	1.35472e+07	4.62936e+07	2.85874e+07	3.55092e+07	3.42037e+07	6.47084e+07	2.53187e+07	3.51771e+07	3.16772e+07
L-Tyrosine	3.66856e+07	6.75452e+07	2.45064e+07	3.64772e+07	2.96437e+07	4.00832e+07	4.4131e+07	2.90306e+07	4.01248e+07	2.56857e+07	3.36611e+07	2.53257e+07	1.33813e+08	1.81014e+07	2.48817e+07	2.76821e+07
L-Alloisoleucine	3.71335e+07	5.32511e+07	4.06045e+07	932556	3.65504e+07	3.94605e+07	3.90822e+07	1.58081e+07	1.75748e+06	1.54782e+06	1.70586e+06	1.66523e+06	5.06046e+07	2.27084e+07	1.4217e+06	2.27891e+06
N-Acetylneuraminic acid	3.88902e+07	4.71424e+07	3.43443e+07	2.78498e+07	2.2831e+07	2.56663e+07	4.4253e+07	1.86955e+07	4.11611e+07	3.32182e+07	3.60077e+07	3.29127e+07	3.50735e+07	4.21054e+07	3.79876e+07	4.63265e+07
L-Norleucine	3.96115e+07	5.72726e+07	4.48581e+07	874707	3.98538e+07	4.086e+07	4.30139e+07	2.0696e+07	4.10287e+07	1.52425e+06	1.48864e+06	1.73039e+06	5.40326e+07	2.61834e+07	3.68086e+07	2.44174e+06
4-Hydroxyproline	3.98027e+07	5.20504e+07	4.34215e+07	5.36179e+07	3.94411e+07	4.12508e+07	4.32047e+07	2.05845e+07	4.01445e+07	1.66232e+06	1.67147e+06	1.6995e+06	5.46805e+07	2.6339e+07	3.65899e+07	2.45009e+06
Glutaric acid	4.0656e+07	5.511e+07	4.24616e+07	4.95901e+07	3.73255e+07	3.90479e+07	4.24671e+07	1.85181e+07	4.24151e+07	3.61204e+07	3.5786e+07	3.41644e+07	5.42589e+07	2.6596e+07	3.62225e+07	3.68186e+07
2-Hydroxyquinoline	4.36731e+07	4.59339e+07	2.11149e+06	3.89079e+07	3.27531e+06	2.67966e+07	1.43974e+06	2.00527e+07	2.20511e+06	5.0709e+06	3.31656e+06	2.77442e+07	2.94583e+06	1.70895e+06	4.79568e+07	5.76246e+07
L-Tryptophan	5.39936e+07	9.11235e+07	4.23522e+07	7.25042e+07	5.2328e+07	5.33398e+07	6.41593e+07	2.00371e+07	5.37383e+07	2.6988e+07	2.10356e+07	3.72914e+07	9.06924e+07	2.94457e+07	3.34482e+07	2.95896e+07
Proline	5.70235e+07	1.99953e+07	6.25714e+07	6.03012e+07	5.9203e+07	6.20474e+07	5.7946e+07	5.30057e+07	4.35637e+07	4.30263e+07	4.43612e+07	5.01151e+07	2.33642e+07	2.17263e+07	4.59791e+07	4.57824e+07
L-Phenylalanine	6.0344e+07	2.1068e+07	7.22423e+07	6.61079e+07	6.76475e+07	7.17666e+07	6.59803e+07	3.70275e+07	6.95677e+07	5.74027e+07	6.37642e+07	7.00433e+07	2.75926e+07	5.51105e+07	6.78172e+07	6.55874e+07
Xanthine	6.49235e+07	8.48173e+07	3.49465e+07	5.75696e+07	6.63338e+07	7.92714e+07	6.87225e+07	9.2837e+07	4.68031e+07	4.4105e+07	4.46151e+07	4.66389e+07	7.77246e+07	3.67303e+07	8.45184e+07	4.21227e+07
2'-Hydroxy-4'-methoxychalcone	N/A	202.488	159.667	289.959	N/A	170.37	169.423	N/A	N/A	145.377	138.32	163.322	82.5917	N/A	N/A	132.165
3-(3,4-Dihydroxyphenyl)-2-methyl-L-alanine	N/A	10170.1	6753.75	6507.54	2377.35	8131.8	11338.3	10765.2	2419.22	4402.58	14508.1	3925.27	4134.84	2238.21	5245.93	6185.09
6-O-Acetylaustroinulin	N/A	366.21	574.477	856.308	317.119	756.548	572.019	N/A	475.877	1110.08	369.5	404.899	965.753	433.531	264.379	2549.59
7-Ketocholesterol	N/A	N/A	N/A	N/A	16668.8	31038.2	2852.65	N/A	N/A	N/A	5075.87	4676.88	N/A	N/A	6288.39	2561.43
ACar 10:0	N/A	N/A	N/A	1719.47	N/A	3257.44	2549.36	1184.23	N/A	N/A	N/A	N/A	N/A	N/A	N/A	N/A
ACar 14:2	N/A	6775.95	N/A	4677.03	9612.99	3710.58	56730.5	N/A	N/A	1695.91	3676	3118.07	3718.77	N/A	4436.75	4492.13
ACar 15:0	N/A	N/A	1239.42	2727.11	N/A	5853.99	3048.29	N/A	N/A	1984.6	4005.41	N/A	N/A	N/A	2803.92	N/A
ACar 16:0	N/A	405.865	1499.2	1280.94	2610.03	10970.9	39618.4	834.797	6895.41	616.746	548.036	1718.65	4840.87	550.189	395.006	410.803
ACar 16:3	N/A	4387	N/A	2298.45	12663.3	2215.32	62435.7	N/A	1236.5	N/A	N/A	N/A	N/A	N/A	N/A	N/A
ACar 26:0	N/A	N/A	N/A	6479.14	N/A	1216.67	N/A	N/A	1059.56	N/A	2558.26	N/A	2862.75	N/A	N/A	N/A
ACar 26:1	N/A	N/A	3142.78	2657.66	1730.97	5589.72	13953.1	N/A	9153.05	3582.6	5803.6	1935.47	5294.01	N/A	3140.11	N/A
Actinidine	N/A	4260.4	N/A	873.028	N/A	704.177	N/A	N/A	N/A	821.284	N/A	N/A	N/A	869.313	N/A	N/A
Carnitine C16:0-d3 4	N/A	2034.33	1890.7	2784.67	N/A	N/A	2108.41	1543.74	1871.15	N/A	N/A	N/A	N/A	N/A	N/A	N/A
Cer(d18:0/18:0)	N/A	N/A	N/A	N/A	N/A	2922.87	N/A	N/A	N/A	N/A	3086.51	N/A	N/A	N/A	N/A	N/A
Cer-NS d42:1-sn1	N/A	598.298	2048.56	N/A	2388.95	539.759	N/A	858.94	5027.88	N/A	N/A	N/A	N/A	N/A	N/A	1577.14
Cer-NS d42:3	N/A	9929.36	N/A	N/A	N/A	N/A	N/A	N/A	N/A	N/A	N/A	N/A	N/A	N/A	N/A	N/A
Deoxycorticosterone	N/A	27701.3	6264.36	8388.47	6301.65	3419.48	5879.87	6674.63	93651.5	11997.3	22419.2	23972.5	32739.5	2105.34	1585.44	2308.2
FAHFA 40:3	N/A	443.764	N/A	312.238	516.385	571.281	614.701	441.138	410.509	186.657	443.96	524.67	724.235	N/A	585.011	537.714
FBP 1	N/A	4271.77	2063.03	1944.06	2144.9	1026.54	938.822	1982.77	1521.92	3394.99	1714	1708.41	3056.33	960.087	1516.09	2861.22
GCA	N/A	N/A	39828.2	36648	20583.1	25036.1	14219.1	23322.6	68726.1	37615.6	55086.9	101070	15571.6	39059	18251	49132.1
Glucose 6-phosphate	N/A	15802.9	30251.7	N/A	N/A	22835.6	N/A	8063.47	40799.5	N/A	N/A	25368.6	N/A	N/A	33317.9	N/A
Histamine	N/A	N/A	13751.3	N/A	2126.93	20683.9	4774.31	N/A	7080.07	N/A	13231.8	5880.57	N/A	12044	8572.93	3117.67
Hydrocortisone	N/A	N/A	N/A	N/A	N/A	N/A	N/A	N/A	N/A	N/A	N/A	N/A	N/A	N/A	N/A	N/A
Indolelactate	N/A	559.924	219.217	35346.6	26549.1	37275.8	N/A	25379.8	13565.1	12393.2	371.126	26662.6	62339	16736.3	17104.1	16253
Isosakuranin	N/A	N/A	N/A	N/A	N/A	N/A	N/A	N/A	N/A	N/A	N/A	N/A	N/A	N/A	N/A	N/A
LPC 17:2	N/A	9430.34	18670.9	N/A	77266.1	18336.3	120945	N/A	118414	13578.3	23903.7	20977.2	49540.3	N/A	7180.72	N/A
LPC 19:1	N/A	N/A	14298	7989.31	16615.1	N/A	27976.2	N/A	101047	13464.4	20705.7	22790	51151.6	5228.71	4919.08	N/A
LPC 22:5	N/A	6744.26	14088	8862.48	6125.63	4686.14	20280.9	3003.54	25490	5311.79	14530.5	6692.78	2442.88	6140.57	N/A	4006.56
LPC O-18:1	N/A	4914.77	18199.3	24767	17951	10595.1	31801.6	5661.51	26182.7	23993.9	32326.1	25620	78957.1	7206.86	13715.5	6564.27
LPE 27:0	N/A	25065	11662.3	N/A	19118.3	N/A	N/A	56895.6	N/A	80799.4	N/A	N/A	22120.8	133619	N/A	N/A
lysoPC 20:4	N/A	N/A	739.477	608.251	N/A	N/A	393.833	N/A	N/A	576.654	667.417	871.906	692.104	459.288	1649.51	N/A
LysoPC(O-18:0)	N/A	N/A	360.907	842.032	1019.52	587.503	346.468	615.485	N/A	586.614	651.574	554.308	415.481	217.475	166.311	248.879
lysoPE 18:1	N/A	N/A	N/A	156.721	360.623	N/A	361.557	225.373	N/A	245.897	270.944	399.91	364.835	N/A	226.067	380.755
Methylthiobenzoic acid	N/A	N/A	N/A	668.369	N/A	N/A	N/A	N/A	N/A	N/A	N/A	N/A	N/A	N/A	N/A	N/A
Mevalonic acid	N/A	N/A	5906.5	6801.29	4118.81	4097.24	4768.46	5293.57	5220.59	N/A	2589.62	3903.48	N/A	6420.82	2811.49	5886.59
N-acetyl-O-acetylneuraminate	N/A	717.363	811.47	393.081	1081	344.91	932.263	2861.78	681.039	594.367	423.853	570.443	757.933	864.487	1534.91	299.729
N-pentadecanoyl-L-Homoserine lactone	N/A	N/A	166.237	N/A	N/A	N/A	N/A	N/A	N/A	N/A	N/A	N/A	87.7526	N/A	N/A	N/A
N-Phenethylacetamide	N/A	N/A	N/A	N/A	N/A	N/A	N/A	N/A	N/A	N/A	N/A	N/A	N/A	N/A	5476.87	10878.1
PE 38:5e	N/A	242.679	147.599	278.606	N/A	188.099	N/A	222.052	N/A	237.321	141.379	547.64	245.085	297.946	328.834	411.727
PS (18:0_22:4)	N/A	180.257	192.931	224.266	395.073	N/A	N/A	332.203	N/A	437.474	313.66	499.453	193.484	287.626	602.9	199.54
Satratoxin G	N/A	11078.8	1036.12	593.711	1055.77	N/A	707.653	677.375	3839.3	1511.25	N/A	2414.58	N/A	1562.8	1349.96	N/A
Se-methyl Se-L-Met	N/A	27395.1	60016.9	55808.2	77455	28992.8	147010	N/A	692004	118547	147348	126141	389781	39798.6	51926	42664.8
