# Supplementary material for: A Multi‐Organ Atlas Links Gut Microbial Metabolites to Systemic Redox Changes in Aging Mice
Source: Aging Cell. 2026 Mar 9;25(3):e70433. doi: 10.1111/acel.70433 (PMC12968584; doi:10.1111/acel.70433)
Supplement: Supplementary file 1 — Data S1: acel70433‐sup‐0001‐Supinfo.zip. [file ACEL-25-e70433-s001.zip › acel70433-sup-0001-Supinfo/LIVER.xlsx]

## Sheet: Sheet1
NO	Name	model	rate	M4-GZ-CK1	M4-GZ-A2	M4-GZ-A4	M4-GZ-A5	M4-GZ-A8	M4-GZ-A11	M4-GZ-A14	M4-GZ-A17	M4-GZ-A20	M4-GZ-A23	M16-GZ-CK1	M16-GZ-A6	M16-GZ-A7	M16-GZ-A9	M16-GZ-A10	M16-GZ-A12	M16-GZ-A13	M16-GZ-A15	M16-GZ-A16	M16-GZ-101	M16-GZ-102
1	Succinic acid	neg	1		575000	566000	546000	660000	610000	660000	778000	651000	554000	454000	777000	716000	746000	866000	394000	539000	662000	664000	738000	670000
1	Dimethyluracil	pos	0	124000	120000	100000	71400	73000	93500	103000	78100	79900	109000	81600	67000	97100	81400	90500	62000	120000	99100	92400	71200	49100
3	Dimedazol	pos	2	1080000	614000	853000	828000	668000	1370000	569000		1010000	639000	547000	532000	747000	470000	1800000	737000		668000	583000	435000	498000
4	Mevalonic acid	pos	4	26100	32000	17300	17400	10800	15100	40600		10600		23600		21600	11300	20500	6660	9400	18000	10400	14900
4	2-Propylglutaric acid	neg	0	119000	109000	93500	107000	83500	85700	92800	82600	83100	148000	116000	114000	95900	96700	107000	97900	40500	94200	74400	91800	45000
5	Curcumenone	neg	0	42300	42200	36300	32600	37500	33200	43900	39400	40600	46700	35200	31100	47400	34800	30300	28500	26900	29800	30800	35600	35700
5	dimethyl sulfone	pos	0	208000	447000	262000	89300	242000	81600	380000	115000	43400	132000	171000	156000	245000	190000	34300	78500	131000	95900	96200	521000	79400
6	2,3-DIHYDROXYBENZOATE	neg	0	146000	129000	82500	94700	140000	98000	94100	102000	112000	87900	120000	155000	119000	146000	109000	96100	142000	139000	133000	153000	75800
6	Picolinic acid	pos	0	576000	457000	478000	670000	513000	416000	494000	563000	450000	713000	586000	512000	581000	523000	92200	843000	721000	496000	465000	478000	525000
7	3-Hydroxyoctanoate	neg	0	80700	90400	89200	89800	71500	87300	80500	87900	83300	97200	111000	83500	90500	65700	61700	126000	90300	74900	89600	72400	92200
7	Atenolol	pos	0	28200	36500	29700	29000	29100	25800	25000	34200	27500	17700	32900	35400	40100	29500	4790	32600	26200	23500	28600	35100	29300
8	PS 32:2	neg	0	1890	272	344	480	847	565	571	879	425	977	1160	421	804	1310	2030	2050	928	360	717	1200	955
8	Cytosine	pos	0	505000	134000	198000	90400	1260000	151000	128000	114000	711000	138000	165000	93300	264000	296000	15900	266000	192000	150000	65300	73000	159000
9	Ornithine	pos	1	83900	148000	140000	112000	126000	53600	119000	137000	66700	146000	106000	135000	134000	127000		106000	119000	115000	128000	137000	101000
9	2-Methylglutaric acid	neg	0	1780	2450	2440	4030	1810	3160	2730	3400	2630	3220	3500	2670	4240	2130	1130	4810	3880	1970	1760	1220	2120
10	3-methylolphenol	pos	0	3130	8070	4970	7190	5800	3760	7400	4990	6700	5180	4260	6640	10000	4580	429	3520	1600	4120	4810	6060	5090
10	D-Mannose	neg	0	709000	733000	631000	682000	567000	574000	591000	793000	783000	581000	725000	654000	687000	660000	332000	875000	576000	576000	617000	384000	541000
11	5-Hydroxylysine	pos	0	84600	99400	98700	87400	78600	60900	77000	127000	66300	122000	108000	106000	75400	95400	6040	112000	100000	90900	115000	76500	108000
12	Methylsuccinic acid	pos	0	1020000	1040000	805000	619000	755000	320000	786000	913000	303000	1050000	720000	774000	681000	724000	1190000	825000	701000	776000	862000	733000	418000
12	L-Glutamic acid	neg	0	30700000	32200000	28100000	29000000	26600000	30800000	33800000	30700000	31400000	32200000	30600000	33000000	31800000	27400000	10800000	29800000	30700000	32300000	31500000	35200000	35100000
13	3-Methylhistidine	pos	0	643000	532000	548000	575000	490000	338000	551000	581000	358000	639000	605000	459000	487000	556000	154000	571000	662000	450000	482000	592000	511000
14	Diisooctyl phthalate	pos	1	8910	8040	10600	11400	11500	5800	5790	7140	7130	7940	10200	7230	7250	6940	18200	4970	7610	5660	12400	8220
14	Paracetamol sulfate	neg	1	1730	483	249	1210	652	689	771	1150	2480	1410	579	489	1090	484		1010	666	894	928	555	1480
15	2-DEOXY-D-GLUCOSE	neg	0	20200	25800	25400	23000	14500	17700	17900	25000	49300	22900	36100	23200	26600	20300	30500	34500	20500	21500	26500	27100	28300
15	Orotic acid	pos	0	2490000	3390000	2320000	2060000	1990000	1810000	2750000	2660000	1680000	2450000	1710000	1760000	2030000	1790000	518000	1770000	1860000	1710000	1220000	2210000	1590000
16	2,5-Furandicarboxylic acid	pos	0	2600000	4180000	2810000	2450000	2780000	1830000	3110000	2780000	1800000	2630000	2170000	3180000	3550000	2970000	997000	2770000	2870000	2320000	2680000	3180000	2490000
17	Choline	pos	0	98700000	90900000	82300000	90200000	94000000	51700000	66900000	100000000	59100000	104000000	89700000	92600000	77800000	90100000	62800000	88100000	88900000	95400000	97100000	79100000	82200000
18	Choline-d4 1	pos	1	8790	8690	7320	8430	7550	2540	13400	5840	4620	5600	9150	5310	7150	6950		3640	6430	6460	6550	15200	5300
19	1-Methyladenosine	pos	0	2060000	1630000	2140000	1510000	1620000	754000	1170000	1780000	841000	2290000	1720000	1530000	1130000	1720000	308000	1420000	1620000	2330000	1420000	1500000	1390000
21	3-PG 1	neg	1	42000	40400	138000	131000	51300	98500	76800	89800	66900	54800	64400	176000	130000	297000	139000		80900	48800	82200	67100	48800
21	Creatinine	pos	0	740000	607000	813000	774000	776000	282000	1150000	352000	740000	525000	623000	710000	388000	423000	1320000	741000	537000	519000	637000	477000	424000
22	Trimethylamine N-oxide	pos	1	2830	6700	4770		7670	2780	5460	2000	1730	2640	5640	8390	3040	8540	28300	8630	9250	5830	5010	3260	5000
22	CIT 1	neg	0	15100000	6900000	5560000	6870000	6880000	8230000	8270000	8410000	58600000	34100000	19100000	8700000	5020000	11200000	67400000	11900000	7880000	8230000	15800000	5440000	4390000
23	2,3-Diaminopropionic acid	pos	0	1070000	1130000	1270000	1010000	1760000	566000	1070000	685000	482000	941000	794000	757000	657000	576000	5200	1070000	466000	679000	581000	382000	1040000
23	CIT 2	neg	0	4300000	1650000	5640000	3970000	5860000	4070000	1880000	3750000	4940000	3020000	3120000	3480000	3160000	3070000	1240000	1720000	3590000	2630000	3090000	2970000	5180000
24	F6P 5	neg	0	16800000	15100000	15000000	15400000	13500000	16700000	17200000	15900000	15100000	14400000	14100000	16100000	13800000	15000000	2570000	7190000	14400000	14300000	18100000	7000000	17100000
24	2-Aminooctanoic acid	pos	0	8120000	1550000	1570000	5860000	15900000	5750000	3970000	11400000	3230000	11600000	6640000	2820000	1070000	3210000	903000	6080000	4240000	5160000	4390000	1260000	5550000
25	3-Aminoisobutanoic acid	pos	0	6480000	6080000	6430000	5350000	9430000	2590000	5520000	4140000	2280000	5330000	4360000	4200000	3340000	3160000	241000	5550000	2600000	3620000	3180000	2020000	4950000
25	FBP 1	neg	0	123000	36900	98300	124000	43600	195000	89200	86200	51800	154000	121000	105000	80000	63200	2250000	73300	109000	99700	180000	477000	178000
26	FBP 2	neg	1	1910	1650	2240	2360	1030	1940	1660	1420	2330	3270	743	3590	1290	1830		5800	1750	1760	1990	1820	2460
26	4-Hydroxyquinoline	pos	0	8470000	11000000	8290000	2990000	6720000	3730000	9520000	5720000	2840000	6830000	5820000	4820000	6460000	7290000	1510000	3580000	6210000	5420000	5430000	9130000	3780000
27	Beta-Alanine	pos	0	196000	219000	903000	1280000	280000	1170000	241000	173000	813000	156000	144000	980000	1100000	2170000	149000	145000	166000	1410000	126000	1550000	1260000
28	G6P-1/F6P1	neg	0	64200000	84800000	96400000	86300000	83200000	172000000	166000000	73400000	89900000	81600000	92200000	168000000	159000000	144000000	32400000	84700000	167000000	171000000	88500000	73100000	94900000
28	Beta-Leucine	pos	0	873000	1170000	983000	949000	898000	469000	1300000	460000	1240000	608000	789000	948000	604000	764000	725000	1100000	956000	719000	918000	781000	673000
29	G6P-2/F6P2	neg	0	122000000	168000000	180000000	181000000	165000000	173000000	177000000	172000000	159000000	117000000	155000000	174000000	156000000	144000000	71500000	102000000	172000000	178000000	167000000	67900000	172000000
29	Deoxycytidine	pos	0	53800	49500	75600	34400	63600	34700	75100	59600	55800	63800	64200	50400	47200	43200	23000	48700	90800	97800	60700	43800	40600
30	Inosine	neg	0	101000	91800	107000	64900	78900	77000	79700	56400	53200	67500	89800	97000	115000	95900	65400	80000	76900	132000	109000	78400	76800
30	DL-2-Aminooctanoic acid	pos	0	119000	99900	76900	97400	263000	53100	248000	234000	45000	210000	118000	50600	44700	96800	58900	111000	111000	86100	95300	59300	67400
31	itaconic acid 1	neg	1	226000	149000	245000	204000	228000	180000	122000	219000	224000	207000	212000	195000	197000	142000		242000	249000	211000	199000	152000	233000
31	Gamma-Aminobutyric acid	pos	0	21300000	20700000	20900000	17500000	29400000	8890000	18800000	13500000	7740000	17100000	14400000	14000000	11200000	9840000	65700	18400000	8330000	11700000	10400000	6590000	16900000
32	Lactic acid 1	neg	0	29400000	28400000	30900000	31900000	25000000	29600000	31700000	27000000	27600000	37400000	24000000	20200000	27700000	26900000	16600000	37200000	29700000	21000000	26300000	19300000	20700000
33	Glycyl-glycine	pos	0	628000	1070000	772000	745000	626000	783000	952000	397000	319000	406000	347000	801000	1180000	507000	17500	509000	313000	265000	251000	805000	481000
33	Lactic acid 2	neg	0	10900000	10700000	11400000	12300000	8540000	11200000	11200000	9120000	9660000	13300000	8190000	7420000	10200000	9340000	5650000	13200000	10200000	7610000	8600000	6860000	7330000
34	DMG	pos	0	37700000	31800000	26900000	36200000	34800000	13200000	22300000	42600000	19500000	45200000	35200000	34500000	27400000	34800000	22000000	33300000	34100000	40600000	40800000	28800000	31500000
34	MAL 1	neg	0	73900000	78800000	79800000	78000000	70600000	71600000	72200000	66200000	61600000	88900000	67400000	68100000	73500000	68300000	26700000	114000000	76100000	73200000	67800000	16200000	61000000
35	MAL 2	neg	0	5830000	6250000	6170000	6070000	5370000	5450000	5990000	5180000	4620000	7200000	5140000	5200000	5530000	5380000	1720000	11100000	6130000	5810000	4970000	1010000	4730000
35	Ribothymidine	pos	0	364000	467000	418000	322000	244000	184000	592000	346000	188000	312000	444000	361000	343000	476000	152000	405000	344000	453000	278000	474000	335000
36	Acetyl-carnitine	pos	0	929000	692000	447000	850000	1200000	534000	1580000	908000	1210000	737000	849000	236000	257000	460000	6940000	420000	705000	565000	449000	787000	405000
37	PEP 1	neg	10	11200		163000	107000		82600		62100	50500		19000		90900		129000	24100				36200
37	Arginine	pos	0	922000	876000	1090000	502000	584000	234000	773000	774000	453000	946000	482000	534000	860000	444000	518000	346000	319000	575000	385000	296000	294000
38	PYR 1	neg	3	1520000	1020000		1310000		1090000	851000	1490000	1870000	942000	1090000	1440000	977000	1460000	254000		1430000	1080000	1280000	668000	1590000
38	Carnitine C2:0-d3 4	pos	0	180000	252000	197000	228000	230000	69800	188000	81400	105000	219000	123000	147000	142000	92900	25800	91300	71900	92700	85800	106000	154000
39	D-Glucurono-6,3-lactone	pos	1	149000	128000	141000	93600	139000	110000	153000	112000	59500		81500	83500	146000	107000	62700	67200	101000	92900	72900	87400	62100
39	PYR 2	neg	0	411000	448000	439000	439000	368000	413000	426000	352000	373000	501000	333000	291000	382000	353000	215000	511000	404000	272000	314000	259000	292000
40	3-Hydroxyhippuric acid	neg	5		1520	1530	1430	602		573			1030	1040	984	1490		1460	1790	773	2250	1970	1690	1480
40	L-Acetylcarnitine	pos	0	1530000	1250000	787000	1310000	1920000	858000	2750000	1510000	1950000	1070000	1190000	555000	485000	769000	11300000	618000	1280000	1100000	666000	1400000	631000
41	Pro-Leu	pos	0	2680000	1590000	1420000	1720000	1620000	690000	3180000	1190000	3740000	1320000	1560000	769000	484000	1040000	894000	2670000	1280000	962000	1710000	1650000	883000
42	L-serine	pos	0	49100000	48900000	52600000	52800000	52500000	49600000	44000000	32100000	47800000	33100000	32900000	37400000	38400000	33500000	17600000	37000000	36200000	35900000	33500000	33200000	33900000
43	Pyroglutamic acid	pos	0	885000	1520000	1020000	871000	1040000	619000	879000	737000	816000	668000	673000	766000	1260000	750000	191000	737000	655000	644000	661000	1150000	644000
43	Lactic acid	neg	0	3230000	3390000	3550000	3570000	2750000	3370000	3500000	2910000	2910000	4080000	2510000	2250000	3020000	2910000	1740000	3950000	3180000	2220000	2700000	2080000	2200000
44	Serine	pos	0	48400000	47400000	51400000	51000000	49600000	47800000	41800000	33200000	46400000	31600000	33900000	36500000	38000000	32700000	17400000	35000000	36000000	35100000	31800000	33800000	35200000
44	URATE	neg	0	67400000	69300000	70600000	66800000	56900000	79900000	79600000	74400000	60000000	81200000	70900000	56600000	66700000	78100000	510000	118000000	107000000	96000000	104000000	12700000	92000000
45	Glutamine	pos	0	68400000	70200000	73800000	64100000	70800000	53100000	68100000	59000000	68800000	40900000	48300000	49400000	72800000	49300000	27600000	44700000	49100000	40400000	43900000	52200000	47700000
46	2-Hydroxy-3-methylbutyric acid	neg	0	1040000	1050000	993000	1220000	1120000	1120000	1080000	533000	1500000	1100000	1420000	985000	1190000	1170000	7450000	2570000	1140000	1160000	916000	2470000	898000
46	Imidazoleacetic acid	pos	0	1170000	2340000	1080000	315000	443000	299000	5670000	491000	446000	392000	632000	796000	1940000	718000	1110000	568000	426000	548000	546000	1320000	697000
47	Muconic acid	pos	0	339000	213000	445000	240000	549000	86300	276000	385000	136000	418000	427000	373000	376000	382000	464000	469000	656000	650000	502000	627000	483000
48	Oxoglutaric acid	pos	0	7760000	17800000	7510000	5890000	7820000	4520000	9060000	5690000	7320000	3890000	4610000	4230000	12700000	4740000	2260000	3740000	4440000	3520000	3670000	12900000	4350000
49	N-Acetyl-9-O-acetylneuraminate	neg	1	136000	126000	127000	136000	128000	134000	153000	141000	105000	145000	159000	124000	165000	120000	77900	215000	206000	136000		97200	147000
49	Pyroglutamic acid 2	pos	0	20000000	30300000	21000000	17900000	21600000	13800000	19500000	20900000	17100000	19600000	18100000	19100000	27500000	18200000	3410000	19900000	17500000	15800000	17000000	24100000	15100000
50	L-Leucine	neg	2	356000	410000	263000	320000	14200	34600	29000	26400	342000	45400	24500	31000	31700	18200	2460	31600	22200	24200		6340
51	L-Homoserine	pos	0	66300000	65800000	66900000	64800000	67700000	61600000	63300000	41600000	58600000	40900000	43400000	45700000	42700000	43400000	14800000	43500000	43700000	43400000	43400000	42700000	44200000
52	3-Hydroxybutyrate	neg	5					1340000	2010000	1330000	1050000		2200000	2000000	1670000	1830000	1900000	1720000	1720000	1230000	1840000	1310000	942000	969000
52	(R)-Mevalonate	pos	0	96600	68400	109000	86000	81600	76600	62800	98600	50100	88200	75200	78400	57500	82500	5120	95000	48400	69500	70800	45000	62300
53	Acetylglycine	pos	0	900000	707000	572000	602000	671000	568000	454000	1240000	491000	1150000	601000	461000	336000	575000	620000	497000	642000	501000	650000	573000	495000
54	2-Aminoethylphosphonic acid	neg	0	244000	245000	243000	247000	220000	252000	281000	255000	161000	322000	278000	205000	221000	255000	4120	400000	349000	303000	346000	32600	309000
54	Aminoadipic acid	pos	0	7950000	4070000	2410000	3230000	2000000	1670000	3540000	2600000	4870000	3040000	2510000	1360000	1740000	1550000	7250000	1370000	2050000	2950000	2260000	1440000	1360000
55	Monocrotaline	pos	4	67900	122000	78200	67800	99700	10200	129000		14700	41000	56900	56500	74800		10300	35200		43400	44600		77400
56	p-Acetamidophenyl-β-D-glucuronide	neg	2	4050	2810	3680		1920	7300	3260		16200	2490	47600	5010	8770	7200	2180	15600	2160	6970	2160	381000	5110
56	Glycerophosphocholine (GPC)	pos	0	42800000	58400000	13300000	26200000	29300000	20400000	22500000	44800000	24300000	41700000	26700000	41200000	53100000	39300000	26400000	28500000	35700000	40200000	47300000	51300000	37200000
57	L-Cysteine	pos	2	13200	35100	29900	20700	16000		16400	9040	6880	18800	28300	21700	17000	10300		21700	10800	15900	22900	13500	29100
58	Tetrahydropentoxyline	neg	4	4200	3310	3900		2540	3270	6080		2760		4200	2600	8090	5090	929	12800	6320	12900	5590		8630
58	Phosphorylcholine	pos	0	3680000	3140000	4690000	2630000	2590000	1340000	3780000	1990000	1490000	2530000	3790000	3240000	2200000	4100000	2510000	3720000	3700000	3610000	3920000	3220000	3240000
59	2-Hydroxy-3-oxopropanoate	neg	0	226000	244000	210000	197000	159000	166000	271000	350000	213000	202000	200000	176000	280000	208000	21500	356000	260000	215000	183000	213000	199000
59	Trigonelline	pos	0	694000	951000	774000	485000	700000	232000	1590000	517000	297000	684000	932000	1070000	621000	1070000	1040000	1440000	1440000	850000	897000	1560000	1020000
60	4-Hydroxybutanoic acid	neg	0	92000	104000	97400	80300	69900	71600	119000	145000	92500	87900	84700	80500	121000	93100	9480	157000	102000	91900	80600	87600	85300
60	Glycerophosphocholine	pos	0	60700000	60800000	61200000	83200000	88000000	72400000	82700000	96200000	76100000	72600000	51700000	82200000	94100000	55300000	53400000	50900000	53700000	62700000	55300000	94400000	54600000
61	GPC	pos	12	27200000	21500000	65100000	33500000	28500000		38200000	26200000							40300000	44300000
62	Levulinic acid	pos	0	37000000	41700000	36200000	32300000	36000000	16200000	30000000	24100000	17200000	23800000	20900000	25600000	22600000	22700000	2290000	23000000	19900000	21400000	23500000	20800000	23100000
63	Mannose 6-phosphate 2	pos	0	266000	397000	218000	233000	298000	58100	319000	181000	106000	225000	215000	257000	330000	173000	226000	180000	217000	240000	182000	258000	208000
64	Uridine 5-monophosphate	pos	0	88500	118000	75700	33300	23200	28100	557000	28200	28800	33400	41800	41100	90900	47200	115000	32900	35400	51000	28400	70900	42500
65	2,4-Diamino-6-hydroxypyrimidine	pos	0	43900	96200	75300	93600	29800	50500	79600	76500	65100	69400	70400	167000	76900	189000	57800	147000	107000	147000	150000	168000	86100
66	ACar 3:0	pos	0	11100000	3650000	3930000	11500000	14300000	5290000	8550000	16000000	6910000	7390000	6950000	3540000	3460000	5610000	15800000	3510000	9450000	7010000	3910000	9830000	2320000
67	Aspartic acid	pos	0	90200000	71700000	95900000	86100000	87700000	56900000	47300000	60600000	60900000	61900000	44700000	52700000	42000000	41700000	3930000	51300000	51700000	52300000	49300000	36200000	44200000
67	trans-Cinnamic acid	neg	0	2300000	2440000	1780000	2230000	1460000	2170000	2220000	2710000	2140000	3900000	2180000	2180000	2510000	1790000	183000	3610000	2350000	2320000	2640000	1050000	2170000
68	Proline	pos	1	56300000	55100000	51800000	58800000	54900000	79000000	57200000	62400000	89000000		95100000	78100000	94000000	98600000	37500000	91500000	95600000	96100000	94800000	103000000	91300000
69	Propionyl-carnitine	pos	5				2320000	2690000	1090000		3470000	1380000	1830000	1570000	663000		1160000	3220000	999000	2410000	1820000	869000	1980000	472000
69	Succinic acid 1	neg	0	1270000	1280000	1310000	1550000	1410000	1320000	1290000	643000	1840000	1380000	1850000	1180000	1480000	1440000	8650000	3190000	1410000	1420000	887000	2940000	1110000
70	L-Carnitine	pos	0	108000	221000	156000	132000	95800	5100	141000	8120	55200	77700	28000	15200	153000	9140	4960	6630	5070	8160	8720	51400	137000
70	Succinic acid 2	neg	0	166000	176000	174000	203000	183000	184000	180000	85600	252000	189000	262000	163000	195000	204000	1190000	433000	194000	194000	144000	405000	159000
71	Hydroiodic acid	neg	1	17400	14700	17600	13100	8120	13600	12700	18200	11300	22300	11900	14800	12500	10700		15500	11700	14800	17200	914	8980
71	Pyrrolidine	pos	0	70700000	75300000	69200000	59000000	69800000	35000000	56300000	38700000	39200000	41800000	49900000	56100000	53200000	51500000	2140000	52500000	48800000	49400000	51100000	47500000	47900000
73	4-(Methylnitrosamino)-1-(3-pyridyl)-1-butanol	neg	0	191000	174000	181000	189000	171000	215000	134000	195000	163000	173000	162000	158000	170000	183000	41100	114000	144000	169000	153000	193000	182000
73	Citraconic acid	pos	0	5660000	8500000	6000000	5240000	6030000	3500000	5060000	3330000	4090000	3330000	3460000	3640000	5940000	3790000	697000	4080000	3210000	3710000	2870000	4930000	3170000
74	Indolelactate	neg	1	78100	83300	59300	71700	46800	61700	69300	77600	53600	112000	66200	70900	75500	57000		128000	73500	74600	84100	18400	61000
74	L-Dihydroorotic acid	pos	0	211000	102000	167000	188000	139000	73700	88200	157000	120000	129000	160000	127000	70600	146000	79800	182000	144000	135000	128000	118000	153000
75	L-Tryptophan	neg	0	600000	619000	478000	547000	355000	503000	557000	636000	391000	903000	537000	568000	597000	458000	1820	987000	561000	591000	674000	140000	493000
76	xi-2-Ethylheptanoic acid	neg	10	415	322	201	407	276			304		350			628			771	260	250
76	L-Tyrosine	pos	0	66400000	87300000	66000000	78400000	61800000	108000000	62600000	60300000	100000000	101000000	75200000	66200000	71900000	64800000	5670000	73800000	69600000	63000000	66600000	68700000	68800000
77	Uric acid	pos	5	13100	5110	16700			20100		13800	13600	26800	11900	11100		16500	661000		12900	7720	9130	5210	18700
77	2-Hydroxy-2-methylbutyric acid	neg	0	2410000	2300000	2400000	3700000	2750000	3280000	1880000	2690000	1900000	3320000	1590000	1620000	1280000	1510000	1020000	2900000	1400000	1820000	1450000	839000	1550000
78	Dl-Tyrosine	neg	8	503	525	626	548	659	668	549			152	453	473		265				416			522
78	2-Hydroxycaproic acid	pos	0	10400000	11400000	9580000	7780000	8980000	4060000	8140000	9720000	4370000	10300000	7210000	9090000	7790000	7850000	106000	7990000	7270000	7430000	8300000	7280000	7160000
79	1,7-Dimethylxanthine	neg	0	2700	3190	3900	2490	1000	1270	4530	2120	1030	1260	1780	1820	717	1400	818	1600	1780	1870	1640	770	1250
79	2-Phenylglycine	pos	0	16000000	17100000	13500000	10600000	13200000	5200000	11800000	14800000	5600000	15600000	10800000	13700000	10500000	12200000	134000	11300000	10200000	10100000	12700000	9980000	10200000
80	Dl-P-Hydroxyphenyl lactic acid	neg	0	818000	713000	1130000	644000	502000	724000	855000	468000	425000	901000	553000	399000	711000	725000	415000	912000	716000	809000	721000	386000	396000
80	D-Methionine	pos	0	79700000	73700000	65800000	126000000	133000000	88100000	136000000	136000000	94600000	72300000	123000000	129000000	137000000	126000000	2670000	136000000	128000000	132000000	133000000	125000000	126000000
81	Tyramine	pos	0	376000	467000	497000	351000	258000	91000	332000	276000	249000	382000	376000	281000	239000	109000	305000	505000	347000	485000	330000	212000	249000
82	4-Hydroxybenzenesulfonic acid	neg	11						1470	533	1190	690		3440		568				757	459	1140	1030
82	Cytidine monophosphate	pos	0	28300000	30700000	36700000	27900000	43500000	14100000	26100000	21000000	15300000	23200000	22800000	19400000	18000000	18300000	16000000	20900000	20200000	17900000	18300000	18200000	19100000
83	1,3-Dihydroxyacetone	pos	0	1880000	2020000	2090000	1910000	2070000	1500000	2110000	2170000	1880000	2460000	1680000	1990000	2490000	2090000	42900	1880000	1810000	2210000	2380000	2330000	1800000
83	γ-Glutamylphenylalanine	neg	0	1340000	1420000	1060000	1580000	927000	1390000	1410000	1530000	902000	2730000	1100000	1840000	1750000	1220000	112000	3220000	1780000	1750000	1730000	647000	1690000
84	p-Aminobenzoic acid	pos	0	1330000	3720000	3780000	2240000	2270000	381000	2150000	1610000	509000	2200000	2270000	2070000	1470000	1100000	2300000	2850000	2190000	2780000	1890000	1650000	2000000
85	Hypoxanthine	pos	0	4650000	8650000	7420000	4920000	4780000	1830000	5380000	4030000	3750000	5940000	5640000	4830000	3650000	2030000	5860000	6900000	4930000	7260000	4840000	3490000	4050000
86	3-Methylcatechol	neg	10		357	593	658		612		581			414			330	1540		442		837		1190
87	Benzoylecgonine	pos	0	72100	30900	28900	50100	41500	16800	23100	34900	22400	31000	46300	30900	22400	40800	53700	39200	50900	36500	36300	39500	34200
88	4-Acetamidophenol	neg	3	645	683	726	2370	409	2100	415	497	982	5440	537	780	521	658		913		798	928		442
88	Methylcysteine	pos	0	18700000	20000000	17900000	14000000	21800000	8930000	21200000	20100000	12700000	22500000	14900000	17100000	18900000	17900000	789000	15900000	16200000	17800000	19800000	19000000	14900000
89	Orthocumarsaure	pos	0	16100000	19600000	11200000	8900000	14000000	6680000	13900000	12200000	8620000	14700000	9160000	11300000	11600000	10500000	209000	9640000	10400000	11200000	11800000	12300000	8980000
90	Indoxyl sulfate	neg	1	1340	1500	1570	1770	2400	3640	2530	1640	2930	3300		2260	1680	2660	6190	4620	1860	2460	814	2010	1830
90	Pirimicarb	pos	0	163000	115000	103000	150000	132000	114000	152000	160000	165000	170000	90500	68300	83500	103000	153000	138000	38600	75800	89600	89600	91200
91	DIHYDROROBINETIN	neg	12		385	560			298	313	518			502		414			428					287
91	Ribitol	pos	6		223000	236000	294000	294000		258000	277000	163000		226000	189000		182000	99700		235000		293000	223000	227000
92	D-Arabitol	pos	0	79500	292000	355000	342000	396000	457000	322000	309000	330000	380000	289000	181000	296000	204000	169000	382000	358000	498000	352000	301000	246000
93	D-Xylitol	pos	0	523000	241000	236000	382000	380000	303000	240000	254000	290000	313000	249000	183000	288000	174000	121000	323000	318000	492000	274000	253000	225000
94	Niacinamide	pos	0	39900000	55300000	51900000	60000000	65100000	22600000	53500000	62800000	29500000	60000000	50300000	52000000	43700000	54100000	22400000	56500000	56300000	55800000	62000000	52100000	54100000
95	FA 18:4	neg	7	3590				7000	5520	4750	2920		7450	4160	5660	5820		1410	8800	7170	6310		2050
95	Uracil	pos	0	6250000	5020000	6050000	6300000	4110000	4330000	4690000	5370000	4610000	4400000	3870000	3420000	2040000	3300000	1240000	3060000	2910000	4500000	2660000	3460000	3850000
96	Dopamine	pos	1	4740000		661000	1110000	688000	140000	781000	819000	614000	648000	666000	741000	418000	625000	101000	620000	687000	659000	633000	658000	734000
97	Nicotinic acid	pos	0	5940000	5060000	4450000	5030000	6340000	1370000	5200000	6380000	1580000	6660000	5220000	5190000	4140000	5730000	1110000	5260000	5600000	5700000	6930000	4940000	5130000
98	Pipecolic acid	pos	0	25500000	36000000	27100000	21000000	24300000	17700000	22900000	24900000	23900000	25800000	19900000	25500000	29100000	21900000	5950000	21000000	21000000	20000000	21000000	27200000	19600000
99	p-Formylphenol	pos	0	37000000	35100000	30800000	32000000	37600000	13900000	31600000	37600000	16700000	36600000	30100000	31700000	26700000	31600000	10500000	32000000	32100000	31400000	36100000	31400000	30100000
100	Xanthine	pos	0	48100000	6630000	11600000	14100000	10400000	2480000	10700000	14400000	12700000	9430000	13400000	4500000	8370000	13400000	2840000	9940000	14200000	11300000	11300000	15600000	15100000
101	Methyl 2,4,6-trihydroxybenzoate	neg	2	7720	2010	10900	10900	8950	11200	4100	2750	7850	2420	5490	7010	7360	7570	3200	5250	8350	2340	9540
101	Deoxyadenosine monophosphate	pos	1		1520000	1850000	1640000	2720000	1240000	1800000	3320000	1910000	3200000	3930000	1420000	1720000	2510000	66100	3290000	3650000	3370000	3300000	1620000	3190000
102	Uridine	pos	0	8670000	9010000	5890000	10600000	12700000	4140000	7750000	8720000	6970000	3950000	8240000	8470000	8960000	3910000	15000000	11600000	11900000	9610000	7080000	10000000	5170000
103	Purine	pos	0	12800	20800	16300	17800	7650	3800	42100	15400	11600	29600	40100	36600	22700	20200	8150	40900	37700	53300	32900	15200	45100
104	4-Hydroxyproline	pos	0	143000000	141000000	134000000	125000000	133000000	88700000	121000000	123000000	90600000	127000000	96600000	114000000	108000000	102000000	4930000	101000000	94800000	97200000	99000000	103000000	94200000
105	1-(2-Furanyl)-1-pentanone	neg	7	2950	1540	1840	1620		1890			2610	3160			1560	3500	3300			3640	2670	4780	1770
105	dCMP	pos	3	274000	262000	416000	277000	344000	218000	533000		148000	352000	67100	111000	484000	124000	89900	412000		497000	404000		67500
106	3-Hydroxyphenylacetate	neg	11		3360		789			1540	3460		2320	3320	2030	2670				2870			1890
106	Jacobine	pos	0	15700	8200	12700	15000	33200	6190	10700	13700	12100	17800	2380000	2160000	1360000	1830000	493000	4660000	2350000	2070000	2340000	2290000	1710000
107	L-Alloisoleucine	pos	0	136000000	137000000	129000000	112000000	122000000	65800000	113000000	113000000	69800000	114000000	85700000	98900000	92800000	88200000	2700000	88400000	82600000	84800000	84100000	90000000	78500000
108	L-Norleucine	pos	0	140000000	137000000	134000000	124000000	130000000	86600000	117000000	122000000	92200000	122000000	94800000	113000000	104000000	97800000	4740000	101000000	93700000	94400000	98800000	101000000	94400000
109	Piperidine	pos	0	14900000	17800000	14200000	11300000	15400000	8030000	13600000	14900000	7570000	16600000	11300000	13200000	13200000	12200000	427000	13100000	11500000	12600000	12800000	12400000	10300000
110	Glutaric acid	pos	0	63600000	68100000	69900000	60500000	65000000	80800000	81100000	57000000	65300000	108000000	86600000	100000000	90800000	89400000	4280000	90500000	85400000	86800000	75000000	93600000	83300000
111	LPC 3:1	pos	1	210000	713000	283000	116000	244000	104000	1250000	264000	162000	210000	311000	512000	829000	574000		207000	317000	222000	283000	1080000	425000
113	N-Acetylneuraminic acid	pos	0	8520000	6870000	6700000	8750000	7840000	6410000	5740000	11500000	5090000	11600000	12200000	10500000	8090000	10700000	5460000	7720000	10600000	10800000	11100000	9410000	8770000
114	Hexestrol	neg	3	9280	5950		21200	2910	11400	5350	4400	3200		4750	4270	6220	2390		11900	4290	3980	4510	4350	4910
114	D-Pipecolinic acid	pos	0	32100000	26400000	25500000	18900000	16400000	7640000	21400000	16200000	7790000	28400000	18800000	18400000	13300000	17100000	2470000	19900000	18000000	17300000	20400000	17500000	18100000
115	p-Tolyl Sulfate	neg	4	4020	2490	8510	7550	5320	4280	4000		907	4210	2920	6110		5330		4440	8640	5370	3020		5290
115	3-Hexenedioic acid	pos	0	2030000	1680000	1840000	2620000	1970000	1050000	2100000	1780000	771000	2180000	1570000	1850000	1420000	1780000	1890000	1480000	1800000	1530000	1770000	1970000	1630000
116	Senecioic acid	pos	0	2040000	1990000	1950000	2040000	2150000	1140000	1930000	2230000	1010000	1930000	2030000	1890000	1740000	2100000	1700000	1890000	1920000	1940000	2040000	2070000	1990000
116	Tetrahydroalstonine	neg	0	78300	51800	71000	60500	45100	90300	24000	103000	71100	53200	192000	220000	161000	160000	13500	270000	60100	222000	244000	33000	139000
117	2,6-Dihydroxybenzoic acid	pos	11							65600	101000		164000	165000	145000	111000	159000		83600	113000	112000
118	Benzophenone-2	neg	1	16000	15000	12100	11400	15300	8490	5860	8860	56900		16600	13300	13400	8330	36000	42400	16400	17300	18300	11400	13500
118	ACar 4:0	pos	1	2550000	648000	1180000	1610000	2840000	995000	2230000	2670000	1850000	1610000	35000	424000	1220000	993000	6370000	811000	930000	660000	1060000	600000
119	Platyphylloside; 1,7-Bis(4-hydroxyphenyl)-5-oxo-3-heptanyl ?-D-glucopyranoside	neg	6		321	399	313		289		183		234	392	282		203	297		150	114	184	138	266
119	Pyridoxal 5-phosphate	pos	0	421000	330000	549000	386000	609000	222000	109000	555000	317000	600000	367000	442000	293000	444000	61400	386000	453000	541000	553000	373000	297000
120	Glucose 6-phosphate	pos	0	1620000	1540000	1010000	1260000	1480000	523000	4310000	1960000	448000	1500000	1390000	1240000	1490000	1190000	3100000	1820000	1030000	1480000	1610000	1190000	1370000
121	O-Butanoylcarnitine	pos	0	608000	167000	273000	449000	654000	218000	570000	818000	642000	389000	381000	110000	238000	327000	1910000	243000	295000	169000	369000	223000	211000
122	Calcitetrol	neg	8	951	1350	708	468			1160	742			473			719		1170	813	717		1330	656
122	Xanthosine	pos	0	16100000	16100000	12700000	10300000	13900000	6900000	12900000	14300000	8090000	24600000	12600000	15200000	18900000	14800000	2980000	14200000	14300000	15000000	14200000	21400000	14000000
123	Trehalose	pos	7	598	531	546	1050	1300	876	1210	607	907	1200		424				1640		2240	734
125	Ecgonine	pos	0	1080000	679000	823000	995000	977000	532000	592000	1100000	576000	642000	1190000	775000	538000	1140000	817000	998000	1210000	1190000	1200000	1120000	865000
126	Pentadecanoic acid	neg	0	739	522	1020	905	552	1510	1150	919	1520	1610	1290	498	1080	536	1170	1920	2060	314	841	1110	1580
126	Kynurenine	pos	0	16800000	16900000	15400000	26100000	19700000	7630000	10200000	18200000	11900000	19200000	16700000	18200000	7910000	22100000	179000	17900000	17500000	13200000	18100000	16400000	10300000
127	N-lactoyl-Isoeucine	neg	10	201000	6270	9530	16600	9310	13200	20500	12900		22200						15000					11900
127	AMP	pos	0	68000000	57900000	67700000	62800000	59400000	33800000	33100000	40700000	26300000	55800000	64700000	41600000	45700000	56400000	56700000	54500000	43000000	50300000	58000000	63800000	59200000
128	Sebacate	neg	9	192000	10600	9040	15200	8170	12400	22300	12100		29800	5910					19000					11800
128	Inosinic acid	pos	6					3660000	797000	712000	1500000	1030000	1190000		561000	1270000	1020000		691000	958000	1110000	1080000	1450000	760000
129	Adenosine monophosphate	pos	4				15800000	32000000	8410000	11200000	16800000	13800000	17500000		6230000	17400000	10900000	44200000	12000000	14800000	14800000	15500000	13900000	10700000
130	Phe-d5 3	pos	0	1480000	1810000	1130000	950000	1100000	713000	1750000	1490000	451000	1340000	1390000	1270000	1450000	1140000	180000	1040000	1120000	1080000	986000	1740000	1160000
131	Phthalic acid	pos	2	226000	261000	477000	301000	208000	613000	129000	337000	229000	331000		235000	281000	168000		209000	208000	152000	336000	201000	193000
132	2-Amino-3-phosphonopropionic acid	pos	2	58000	39800		49300	39100	28000	69900	61000	25000	52900	69600	71300	88200	53900		56000	59300	78900	45000	94000	69000
133	4-Methylcatechol	pos	0	17900	26300	14500	14200	19400	11500	33100	16300	9180	19600	29300	23600	28600	16300	8310	23500	23500	32600	18300	32300	20500
134	Diethylthiophosphate	pos	0	100000	80100	90900	75000	102000	26900	111000	60400	49400	81400	110000	115000	96000	70300	18700	123000	106000	130000	136000	76000	98300
135	Gallic acid	pos	0	2540000	2650000	2320000	2090000	1930000	1480000	3300000	2500000	1030000	2370000	2390000	2360000	2760000	2060000	1070000	1910000	2380000	2450000	2280000	2860000	2130000
137	Guaiacol	pos	0	17000	29300	26400	19100	14600	13600	35000	21900	5500	21900	36100	25800	25700	24200	12500	25300	26000	24500	25800	34300	23600
138	L-Phenylalanine-d5	pos	0	73000	82000	66100	62400	61700	63600	90200	83900	35200	62400	61100	64200	109000	70400	211000	57000	76800	75700	76700	100000	68100
139	FFA 24:4	neg	8	20500		15500		14600			23800		96200	23200	26100	20400	10400		20800	25400	20800	15500
139	Methylhistidine	pos	0	37300	45400	82300	42900	37300	37900	92400	67700	31100	71600	68900	48300	84200	60000	24600	43700	64200	62900	27200	93700	46900
140	Taurine	pos	4	9670	11200	6920	7720	12100	10700	16400			19900	16200		17200	14400		8410	13500	11200	17700	10300	13400
141	Phe-Trp	pos	0	21800000	9650000	3120000	12800000	10800000	4940000	4430000	17800000	3010000	17100000	8340000	13400000	11800000	11600000	4760	9760000	9740000	19000000	19000000	8810000	14700000
142	3,4-Dihydroxybenzeneacetic acid	pos	9	27900		21200	18100	29900	15200		35100	7750				20300				11700	13100	14900		17300
143	AOZ	pos	0	12000000	15900000	9140000	8140000	9240000	4350000	10200000	9830000	3700000	11100000	6000000	7960000	7860000	6690000	40200	6310000	5430000	4990000	6140000	6880000	5880000
144	Cinnamic acid	pos	0	7900000	11300000	7060000	5510000	6890000	3700000	7630000	7790000	4000000	8820000	5030000	7130000	6910000	5470000	51300	5310000	5050000	4420000	5880000	6430000	5190000
145	Desaminotyrosine	pos	0	74900000	85600000	74400000	69500000	74500000	46700000	80700000	81700000	42400000	79800000	62000000	74600000	73800000	68000000	926000	66800000	61700000	57900000	64700000	73800000	63100000
146	Indoline	pos	0	27900000	40100000	26900000	21100000	27800000	14400000	31000000	31800000	14600000	34200000	20500000	33000000	28900000	25300000	146000	22800000	20000000	18800000	22900000	29000000	21900000
147	Perillic acid	pos	0	68700000	73200000	65900000	57100000	67700000	42900000	74100000	72700000	42300000	78300000	54100000	66800000	67500000	56900000	959000	59800000	57800000	52500000	60600000	65100000	59500000
148	L-Phenylalanine	pos	0	88300000	84400000	123000000	105000000	119000000	88000000	78900000	111000000	104000000	94300000	100000000	93200000	104000000	97000000	3370000	106000000	99800000	95200000	92800000	107000000	97800000
150	3,4-Methylenesebacic acid	neg	0	357000	233000	628000	457000	224000	573000	299000	147000	123000	369000	610000	1000000	1080000	838000	135000	1970000	491000	1080000	551000	104000	686000
152	(-)-erythro-Anethole glycol 1-glucoside	neg	12						414	244	119			186		142	379		369				566	490
152	2-Piperidinone	pos	6		7920	7720	9930	48100		5380	8520			13100	11100	6110	11600			11000	6960	12500	11300	9600
153	Valerolactam	pos	0	14700	7920	11800	19100	97400	4850	13400	12800	7110	28500	18000	21900	13400	17400	4810	15200	39700	24200	20400	24900	18900
154	ACar 5:1	pos	0	824000	272000	124000	938000	1770000	307000	944000	1760000	330000	681000	394000	318000	305000	470000	13600	253000	536000	206000	298000	244000	394000
155	lysoPC 22:6	neg	7	294	399	503		293	393	747			784	876	297	388		590	613		334			416
155	2,6-Dimethoxyquinone	pos	11		1210			243	416				729			621	573				849	585	332	324
156	Trp-d5 2	pos	0	1240000	1020000	882000	936000	841000	296000	1330000	1140000	311000	1220000	1010000	1090000	1200000	1060000	107000	1090000	1380000	1170000	1090000	1110000	1050000
157	2-Methylhippuric acid	pos	1	5630	8190	6860	4510	5390	1130	6600	10600	3380	9480	6060	6900	7150	6210		7190	6460	9710	8860	8310	8500
158	3-Methyladenine	pos	1	32500	43000	26200	33600	31000	4850	52400	45200		51100	24100	36200	44100	34800	3660	33900	37700	35000	48400	35500	32200
159	2-Methoxyacetaminophen sulfate	neg	3	6810	3820	3700	4020	6600		8150	4120	4350	1430	3950	4770	7720	6050			3730	4710	1350	6390	5500
159	5-Hydroxyindoleacetic acid	pos	0	43500	41600	30300	27600	49200	13300	51700	47700	19200	49800	53500	52300	54600	61300	5210	31400	52200	48100	53300	50300	46200
160	Actinidine	pos	0	2700	2840	1390	2220	3220	1070	2080	3760	1340	2570	3410	4480	2120	3520	315	3400	2460	3540	1620	4420	4000
161	N-Acetylmethionine	pos	0	563000	568000	482000	451000	440000	162000	648000	580000	143000	594000	537000	688000	597000	528000	89600	597000	594000	655000	672000	632000	550000
162	Semiamitraz	pos	0	15500	7950	17300	9890	7940	4310	15100	14800	5820	10900	19300	14600	7290	9810	10600	19200	12800	18300	15300	11800	10600
163	Tryptophan-d5	pos	0	3700000	3720000	3220000	3070000	3140000	1060000	4320000	3830000	1020000	4030000	3300000	3920000	3860000	3360000	505000	3420000	4000000	3760000	3480000	3840000	3680000
164	2-(Octylthio)ethanol	pos	0	6720	8860	6690	3670	6030	1200	7380	9820	3630	8950	9410	5620	10800	11900	1360	8040	6750	5130	6480	7160	8780
165	Chalcone	pos	2	2600	2100	1240	1610	2720		4190	2360	1900	2810	1800	2830	2780	3040		4380	2490	1370	2600	3290	2690
166	DEPA	pos	4	1160	4150		1190	3130		3260	1470		1400	5070	2390	3230	2130	1840	2520	4260	3380	1630		3270
167	N-Phenethylacetamide	pos	1	520	724	1330	1270	760	754	1210	760	721	1160	1070	733	232	761		1800	792	975	1570	1470	1260
168	M-DAP	pos	1	10100	8550	7170	3820	4380	4710	8770	4550	3990	10100	5630	8210	10900	7530		5770	9010	7900	6100	6900	6860
169	Allantoin	pos	0	122000	244000	164000	83300	117000	32500	159000	127000	51000	140000	96700	139000	139000	108000	1630	114000	76100	85900	98500	111000	105000
170	D-(+)-Octopine	pos	2	4610	6580	2390	1200	2480	471	2940	1750		2510	1600	1360	1630	1070		1060	655	888	852	1750	655
171	Homo-L-arginine	pos	0	2340000	4710000	3520000	1810000	2530000	733000	3260000	2840000	966000	3150000	2290000	3130000	2910000	2400000	5980	2220000	1640000	1790000	2100000	2460000	2380000
172	Indole	pos	0	3230000	5570000	3440000	1670000	2520000	668000	3670000	2750000	801000	3120000	1900000	2860000	2660000	2040000	3180	2150000	1670000	1650000	1900000	2350000	2020000
173	Indoleacetic acid	pos	0	1220000	1920000	1430000	835000	1200000	483000	1640000	1380000	554000	1590000	1480000	1950000	1830000	1500000	3430	1670000	1360000	1310000	1650000	1740000	1630000
174	Taurodeoxycholic acid	neg	5	1710	3300	1420	724	1690	1480	457	1830	653	1010		1190	1040	1330				695	514		831
174	Lipoamide	pos	0	1020000	1860000	1130000	561000	833000	244000	1190000	871000	293000	973000	657000	906000	853000	677000	593	712000	487000	503000	600000	711000	655000
176	cyclo-(Val-Leu)	pos	1	9470	14700	10300	4290	7030	1490	11100	10300	3180	9250	6100	7620	8280	6950		7430	5520	4660	4490	4820	6310
177	Indole-3-carbinol	pos	1	707000	1110000	893000	520000	660000	276000	845000	758000	362000	818000	690000	972000	877000	718000		776000	661000	613000	706000	763000	760000
177	FA 18:3	neg	0	72400	209000	40200	76500	35800	41100	75800	75000	14300	58200	81700	34700	32800	24500	12900	64900	22600	22600	15300	21800	20100
178	ANDS/DHTS	neg	6	15200		22000	15200		47000		31300		10400	37600	48500	23200	40300	6860	37600	13800	35500	34600
178	Leucine	pos	1	17400	36300	21800	12700	17900	3680	24100	19600	6120	24000	15500	23700	20600	16700		14000	15900	12800	15100	18300	16800
179	β-Nicotyrine	pos	1	1090000	2270000	1500000	757000	1040000	299000	1540000	1240000	380000	1420000	1020000	1460000	1410000	1000000		1130000	852000	696000	949000	1150000	963000
180	Indolelactic acid	pos	1	483000	881000	583000	259000	438000	122000	630000	462000	160000	568000	371000	548000	481000	403000		379000	301000	322000	359000	440000	399000
181	Dimethylguanosine	pos	0	2480000	2480000	3860000	1520000	2370000	793000	1880000	2410000	653000	3040000	2570000	2870000	1610000	2480000	163000	2290000	2300000	4150000	3370000	2200000	2520000
182	Dihydrouracil	pos	2		379000	211000	161000	114000	28000	73900	86200		231000	177000	118000	85000	74500	35100	207000	63700	237000	270000	41900	198000
183	N-Undecanoylglycine	neg	4	2330	1390	1760	1660	803	2700	1230	807	1820			3140		1740	2600		1100	1950	1820	2430	1620
183	Methylbutyroyl-CAR	pos	0	781000	456000	515000	665000	1320000	196000	1320000	1420000	514000	1050000	1140000	1080000	1820000	1400000	500000	549000	1420000	1080000	1030000	1350000	1030000
184	Exemestane	pos	6		25600	29600		32700	20500	28500	35600			29000	32800	27100	34100	4070			37000	45000	28500	41500
185	D-Xylulose 5-phosphate	neg	0	5680	3710	4020	7100	2110	4950	4770	6670	10300	11700	4670	4080	4240	4270	10300	9460	4550	6240	8760	4210	6440
186	2-Methylbutyroyl carnitine	pos	0	924000	553000	581000	799000	1460000	226000	1280000	1490000	479000	958000	1210000	1380000	2020000	1430000	550000	606000	1570000	1340000	1180000	1650000	1140000
187	Glycochenodeoxycholic acid	neg	6	3530	7340		1220	2020	2060		2980		1450	7100	1910	1150	1730		2620		533	2360	1250
187	ACar 5:0	pos	0	6770000	3760000	3850000	5440000	7760000	1660000	8930000	10100000	3300000	6480000	8210000	9110000	13000000	11000000	2980000	4450000	10500000	7820000	8010000	11000000	7430000
188	FAHFA 38:3	neg	2	26600	40500		22300	14000	18800	30900	31900	16600	31900	61500		24400	15100	23600	5480	7020	16900	1880	16400	20000
188	γ-Glu-Leu	pos	0	6510000	5610000	6280000	4050000	9760000	1590000	4890000	6950000	2420000	8520000	7900000	7250000	5260000	7140000	456000	6840000	6570000	6480000	8940000	5580000	7260000
189	Phe-Pro	pos	0	102000	427000	86800	65700	1470000	16300	80100	64700	29500	58000	42600	51000	76800	47500	245000	32800	33700	26100	40700	47500	79100
190	N-Acetyl-L-methionine	pos	0	676000	351000	196000	1100000	735000	243000	418000	523000	316000	551000	750000	761000	422000	1170000	92500	573000	517000	282000	484000	1070000	1180000
192	Caffeine	pos	0	208000	56400	88900	510000	312000	60700	109000	316000	61100	94000	233000	224000	90400	199000	182000	360000	277000	264000	237000	280000	334000
193	ACar 6:0	pos	0	436000	492000	229000	378000	1310000	75600	481000	278000	488000	630000	1610000	481000	409000	798000	2040000	928000	1260000	474000	765000	651000	1150000
194	Hippuric acid	pos	0	352000	301000	468000	209000	146000	115000	453000	154000	139000	376000	996000	300000	443000	522000	311000	741000	613000	451000	2140000	837000	400000
195	Indole-3-propionic acid(IPA)	pos	0	457000	609000	600000	341000	267000	117000	1020000	365000	139000	418000	343000	789000	335000	462000	24300	281000	227000	245000	468000	369000	475000
196	PHE-AC-GLN-OH	pos	0	11700	15600	20800	13300	21700	6750	15400	12900	6360	16500	12500	16300	18700	18600	3110	20600	24800	13400	13900	23400	60900
197	Riboflavin	pos	0	37100000	70900000	65000000	60800000	65000000	45000000	71300000	49600000	52000000	51400000	49800000	76400000	78100000	86400000	20400000	54300000	87900000	59900000	61200000	84400000	86300000
198	Phe-Phe	pos	0	58600	176000	49500	46000	67400	9810	69800	46800	17100	67000	30000	74300	79400	38100	45200	28500	17400	15000	21500	29500	50500
199	3-α,20-α-dihydroxy-5-β-pregnane 3-glucuronide	neg	6	561		446	428	706	606	880	480	887			734	825	403	945				755	345	679
199	Aspidocarpine	pos	0	190000	141000	178000	185000	197000	123000	150000	151000	121000	155000	173000	170000	163000	181000	184000	185000	186000	140000	140000	173000	184000
200	DHC	pos	0	142000	129000	166000	165000	172000	117000	134000	136000	117000	136000	159000	164000	156000	164000	194000	167000	167000	132000	137000	163000	178000
201	Hydrocortisone 17-valerate	neg	1	193000	19700	5620	936000	7370	2600	11000	7590	4390	2900000	12700	4790	3170		2350	72000	4320	5300	35000	2840	11700
202	Piperidione	pos	0	24400	27700	25100	23200	23200	6830	25500	23100	9530	20100	16300	16700	15300	17800	7970	29300	22300	19400	12800	20200	18000
203	3-Pyridylacetic acid	pos	0	7520000	1760000	6450000	4190000	3050000	1800000	2480000	6520000	2440000	10200000	5500000	6020000	858000	5650000	25600	5300000	5820000	9700000	10200000	1790000	3650000
204	m-Aminobenzoic acid	pos	0	6890000	1680000	6180000	4060000	3150000	1790000	2640000	6720000	2720000	9580000	5440000	6290000	1030000	5770000	28200	5420000	6000000	10200000	10300000	1910000	3920000
205	5-Hydroxyindole	pos	0	5710	6270	4580	6290	7430	1620	4520	5340	2150	6190	8830	13000	12800	7580	1930	9020	5670	10100	12300	10900	47900
206	2-Hydroxyquinoline	pos	2	10500	8130		5240	11600	4870	25600		3560	34300	42400	9640	15800	25200	2800	101000	28100	12200	12000	4170	5390
207	PA 32:0	neg	9		782	742	879	1350	1130				580		1350			2120	930	1740	1280			1700
207	4-Guanidinobutanoic acid	pos	7	892		1130	520	541	358				1700	2300	641	927	1290		5670	2120	901	1250
208	ACar 8:1	pos	3	18300	6870	6730	25500	28700		6540	25400	13700	20400	38300		8680	32300	223000	37400	32600		26500	28500	21300
209	Guanidinoacetate	pos	0	17200	10900	10500	9290	20800	2620	8360	14500	7460	26600	23600	15800	7040	21600	4220	20800	25000	22000	15900	19000	19000
211	Glutamylvaline	neg	5	50000	51700	49700	49900	19500	42900	46400		2900		40200	46200	50100	40300	43900			17700	3070	5480
211	ACN-OH	pos	0	87600	59600	101000	93200	99600	41900	52100	193000	61800	118000	101000	140000	59700	180000	549000	191000	238000	131000	137000	193000	98700
212	11'-Carboxy-α-chromanol	neg	2	4340		3410	3630	2600	3730	2580	1940		1990	5050	5200	4420	3840	2410	2160	5170	2430	2090	5490	1030
212	Carnitine C8:0-d3 4	pos	0	759000	732000	650000	693000	855000	228000	775000	755000	226000	680000	698000	840000	797000	701000	994000	662000	832000	726000	716000	902000	866000
213	Acar 9:1	pos	9	5210	10100	5160		7720		4480	11200			10700		1450	10900	66700				5380		7500
214	Acar 10:1	pos	3	103000	86700		226000	236000	40200	19300	105000		97800	193000	112000	66800		390000	138000	103000	52600	80900	57800	92700
215	Pimelic acid	pos	0	60400	56800	58100	87500	80500	95300	66100	59800	93700	48700	58800	78500	74700	71500	109000	61600	51800	51700	61300	66200	80100
216	3-Indolepropionic acid	pos	0	16000	16200	42100	17200	5780	6980	35800	15900	4010	17300	11900	13800	7910	9750	3650	12300	6450	14600	16900	5150	39000
217	Stearic acid	neg	1	4490	5890	5910	4940	5280	3940	3930	6490	7540		8340	6490	6550	4530	5450	3010	5410	5650	6090	6940	4280
217	Androsterone	pos	0	7790	6350	6520	9180	11500	10200	6510	6370	8560	6560	11200	11200	11700	11000	16600	8890	7330	6040	8280	8070	13200
218	FA 20:2	neg	11	1480			1380	1570		1750	2280		3700		1110		1360		3760	1260
218	O-Methylsinapic acid	pos	6	87700	81100	85300	63600	71700	112000		32500			50000	106000	129000	111000			91900		110000	121000	91300
220	Carvyl propionate	pos	0	176000	186000	134000	221000	159000	137000	127000	159000	133000	153000	143000	142000	126000	163000	108000	187000	149000	114000	104000	149000	152000
221	ACar 10:0	pos	0	1480000	1870000	649000	980000	1750000	393000	617000	1070000	1240000	2080000	3540000	1300000	635000	1520000	1340000	1400000	1540000	624000	1270000	855000	1210000
222	ACar 10:0-d3	pos	0	2220000	2020000	1920000	1890000	2690000	730000	2440000	2490000	808000	2440000	2510000	3090000	2760000	2540000	3710000	2280000	2990000	2570000	2450000	3000000	2850000
223	Carnitine C10:0-d3 3	pos	0	317000	298000	267000	276000	372000	103000	348000	371000	117000	358000	350000	447000	404000	369000	542000	322000	441000	370000	346000	421000	399000
224	12OH-JA	pos	0	6890	5420	5150	5520	6390	5150	5650	6510	5460	5850	5970	5550	5250	7170	5440	6830	6380	4950	4440	6090	5830
225	9-Oxodecyl-acetamide	pos	0	4270	4390	5740	6000	6790	6540	4090	6430	6760	5390	7170	7150	6830	6590	7160	6540	5800	6900	6330	7780	7040
227	11β-Misoprostol	pos	0	594000	449000	467000	564000	546000	545000	499000	520000	584000	534000	760000	691000	670000	607000	757000	622000	550000	591000	540000	555000	774000
228	LDAO	pos	0	1840	1560	2540	2720	2050	2140	1240	2410	1510	2720	2410	3700	3060	3030	1270	3180	2250	1980	3980	3210	3410
229	ACar 12:1	pos	0	890000	586000	194000	954000	929000	287000	115000	658000	368000	1580000	2270000	367000	193000	340000	749000	1190000	731000	244000	640000	191000	478000
230	Ormosanine	pos	0	1200000	1030000	1070000	1230000	1190000	1240000	1190000	1170000	1340000	1320000	1620000	1470000	1390000	1440000	1540000	1410000	1350000	1330000	1360000	1350000	1600000
231	CCG-48252	pos	10							2440	2160	2740		2060	3170	1640	1810	3180	3460	3210				3770
233	ACar 8:0	pos	0	6890	4800	5440	5110	8110	5830	6160	5610	4890	5950	6950	8850	7240	7390	7660	7720	6350	7980	7460	4950	9330
234	FA 22:3	neg	0	231000	168000	275000	237000	384000	253000	130000	296000	205000	88500	250000	269000	229000	183000	23800	525000	545000	244000	236000	19600	224000
234	Glycohyocholic acid	pos	0	2600000	1240000	2390000	329000	1520000	67500	586000	79000	1460000	679000	200000	81300	73100	31800	206000	43700	38800	283000	151000	93800	23600
235	2'-Hydroxy-4'-methoxychalcone	neg	11				132	171			159		197			196	201	198	394		248		229
236	7β,12α-Dihydroxy-5α-cholan-24-oic acid	neg	8	3170	7330	1230	6590	927		2060	1420				5600	2310	1040				753	1490	600
237	PS36:0	neg	14		362		296							533			1320	1600	589					847
237	Glycocholic acid	pos	1	22400	11200	29700	4480	12000	631	3930	1820	11800	9040	3170	3200	1310	842	834	2270		7870	4330	1290	2350
238	Glycodeoxycholic acid	pos	2	74300	32900	81900	12400	62900	2380	19800	4790	70400	34200	10100	2910	4510		7680	5350	2850	11600	4820	6130
239	Estriol	pos	5	1160	746	1970	721	2500	534			1030	734	1150	369		493	869		583	1200	1040		1410
240	GCA	pos	0	20500	30600	24200	10900	11200	2500	25800	5270	42500	28900	7270	4680	4230	3500	2310	2600	2720	11500	6260	4520	1990
241	ACar 14:2	pos	0	207000	59700	34700	144000	194000	37700	18700	241000	50800	223000	351000	40100	15900	35500	734000	98400	66400	48700	71300	35900	37900
242	ACar 13:1	pos	3	52000			35900	130000	10100	26600	87800		51800	46700	12100	13300	17800	59700	20400	18800	30900	22600	9810	12900
243	dibutyladipate	pos	5	3950	3420		5620	82400	907		1980			3790		3940	3070	2080	1990	14800	4470	2060	12400	3280
244	LPE 20:4	neg	3	5260000	31600000	11000000	11700000	4500000	6520000	23200000	14200000	7340000	1700000	39800000	11300000	11800000	3860000			1460000	1380000	784000		1260000
245	LPC 22:6	neg	0	36000	44200	46100	36300	23800	30700	35400	59500	15100	44800	133000	37000	60200	31900	53400	74400	66500	39100	26400	29800	35100
245	ACar 12:0	pos	0	2390000	1080000	578000	1810000	5430000	794000	476000	4610000	1840000	4420000	4280000	680000	262000	1060000	2510000	1130000	1580000	623000	1260000	498000	979000
246	LPE 20:2	neg	3	472000		3240	2040	62000	3070	2920	2720	397000	1630	10100	4150	20100	6720	3440			11900	3530	2240	5000
247	ACar 14:1	pos	0	410000	110000	74800	515000	1190000	141000	46700	1190000	398000	739000	768000	154000	70200	325000	2120000	244000	339000	224000	459000	347000	575000
248	Cer d18:1/16:0	pos	2		20900		47100	433000	32000	3140	55300	25800	43500	74100	59700	139000	88100	346000	17100	444000	94900	56400	582000	31200
249	PA 34:2	neg	10		7030	3960	4740	5480		3490							3010	7050	2250		5270	3740		4900
249	Sphinganine	pos	0	144000	117000	117000	104000	129000	118000	119000	125000	138000	146000	181000	151000	151000	142000	149000	148000	125000	143000	143000	133000	195000
250	ACar 9:0	pos	0	11400	8620	8100	8200	9070	10100	10100	10900	10800	12200	14700	10300	11600	13200	13400	12900	8820	13500	10400	10100	16200
251	PA 36:2	neg	7		2780	3600	3580	3360	6050	4320		2230	2020		2610		5010	4740			2810	3050		1810
251	Dihydrosphingosine	pos	0	174000	125000	133000	146000	116000	152000	148000	151000	151000	170000	210000	173000	183000	173000	196000	186000	138000	159000	161000	175000	246000
252	Tabersonine	pos	8						543	2370	830		3410	1740	1040	695		802	1790		3800	2000	458	255
252	LPA 20:4	neg	0	514000	791000	369000	366000	290000	359000	398000	346000	373000	200000	444000	701000	334000	361000	678000	284000	398000	354000	230000	358000	421000
254	LPE 22:5	neg	1	37300	1250000	1540000	1530000	1190000	999000	440000	741000	1210000	211000	1640000	1680000	5210000	2000000	958000		314000	817000	333000	348000	263000
254	Cholic Acid	pos	0	19600000	13700000	26400000	6630000	12300000	2150000	6440000	2100000	10600000	8130000	3340000	1780000	1310000	674000	1380000	2950000	1140000	7940000	3250000	1380000	999000
255	ACar 16:2	pos	5	291000	42500	27400	421000		103000			251000	463000	369000	138000	59500	231000	866000	158000	228000	183000			156000
256	LPC 12:0	pos	0	213000	91700	46300	220000	317000	34300	18400	399000	99600	250000	97700	84900	45500	139000	26600	79700	118000	70000	69700	94500	178000
257	PE 38:5e	neg	9		1280			965		1960	1590	1210	2690		5930	11500	18400					13300	11500	22600
257	LPC 12:0-2	pos	0	246000	105000	53200	250000	341000	38900	27000	475000	111000	278000	121000	108000	49900	143000	26500	93200	131000	71400	73800	104000	205000
259	FAHFA 34:2	neg	2	3930	1950	28100	1730	1160	2040	1030	2150	1850		1280	1470		16800	1250	2250	1550	1170	732	1500	1370
259	ACar 14:0	pos	0	2150000	298000	239000	2260000	7980000	673000	283000	7760000	2710000	4000000	2140000	756000	229000	1660000	4360000	883000	1220000	1120000	2050000	759000	1560000
260	Biliverdin	pos	0	511000	318000	974000	53400	54600	69700	489000	235000	176000	799000	462000	134000	161000	165000	2480	141000	66100	136000	296000	67800	67000
260	LPE 20:3	neg	0	197000	6110000	538000	429000	205000	247000	1190000	506000	293000	185000	4210000	627000	511000	217000	921000	204000	242000	217000	208000	773000	265000
261	lysoPC 16:1	neg	5		322	200	370	297	298	1370	202	239		189	197	147			45.7		320	323	332	215
261	11-Eicosenoic acid	pos	0	29100	31200	36900	31400	284000	20300	25700	23800	40700	37400	26900	18900	27900	23100	23200	18000	50500	28800	23500	65300	51900
262	ACar18:3	pos	0	355000	113000	70700	500000	767000	154000	65800	980000	366000	571000	513000	245000	129000	291000	737000	327000	331000	418000	620000	226000	293000
263	13-HODE	neg	0	7480000	11500000	5040000	6330000	4230000	6640000	7670000	9080000	7210000	5790000	5980000	10600000	6560000	6680000	4760000	10300000	6660000	7970000	7710000	6460000	5560000
263	ACar 16:1	pos	0	4290000	1340000	921000	8200000	11900000	2160000	1460000	17000000	3960000	7240000	11100000	5100000	2200000	10800000	12700000	4930000	8180000	5700000	13100000	9970000	15900000
264	ACar 15:0	pos	0	123000	30200	25300	140000	305000	60500	45300	458000	97000	239000	197000	117000	47700	213000	447000	100000	149000	117000	199000	96100	156000
265	18-Hydroxyoleate	pos	3	151000	99300	110000	34300	119000		33500	77400	74400	32300	81400	106000	46000	65400		126000	38200	74300	38900		85000
266	Acetylepisamarcandin	pos	0	180000	28100	37600	58800	27800	15700	52700	56800	26400	49800	215000	76800	65700	47500	48200	41600	71300	58200	36400	54900	43800
267	9,10-DHOME	neg	3	13500		7380	6420	12700	11000	14100	9900		6270	15700	16500	6510	7150		7550	13100	11200	17900	12200	11800
268	PEtOH 36:3	neg	12	1440	871			1760		1270	1370			2320		1390	2070						2510
268	Linoelaidyl carnitine(C8:2-CN)	pos	0	907000	322000	338000	1080000	1560000	394000	271000	2320000	876000	1540000	1020000	532000	219000	525000	1400000	587000	655000	769000	1100000	403000	452000
269	ACar 18:2	pos	0	8230000	3060000	3000000	9630000	13900000	3400000	2610000	19200000	7980000	13900000	9500000	4610000	2050000	5410000	12600000	5350000	6200000	7280000	10000000	3600000	4090000
270	FAHFA 38:4	neg	9	761		961	662	742	978					669	847	2120	3070			902			1500	1670
270	ACar 20:4	pos	0	969000	715000	852000	1300000	1180000	423000	503000	1810000	552000	1700000	1610000	843000	341000	1020000	1170000	1090000	942000	755000	1730000	675000	579000
271	Cer(d18:0/18:0)	neg	6		113	152		506	211	294		196	531	175	476	424				377	126	310	218	1220
271	LPE 19:2	pos	0	1770000	968000	392000	2310000	2540000	320000	150000	3380000	974000	1830000	1180000	2140000	1190000	2220000	417000	921000	1660000	1150000	1060000	2490000	1270000
273	LPA 20:2	neg	1	364	2120	776	667	879	1440	792	2020	1490	687	1620	1890	1140	1720	928	1750	1660	2460	1360	2160
273	Carnitine C16:0-d3 4	pos	0	138000	152000	144000	158000	164000	44900	93800	150000	47600	157000	212000	200000	139000	218000	138000	161000	179000	169000	253000	193000	141000
274	LysoPE(22:5(4Z,7Z,10Z,13Z,16Z)/0:0)	neg	6	1600	3950		2520	1220	533	1630	2060			3190	902	675	834	1350		1020	1310		1150
274	ACar 16:0	pos	0	103000	38700	35300	117000	168000	48200	56900	370000	82500	252000	309000	129000	53300	203000	327000	130000	173000	158000	288000	119000	166000
275	8(R)-Hydroxy-(5Z,9E,11Z,14Z)-eicosatetraenoic acid	neg	0	16800	31200	11800	5580	10400	2960	17200	18100	207000	7390	17700	15400	11800	22100	30400	17700	12900	20200	17400	20600	8620
275	ACar 20:3	pos	0	60800	37300	64400	65800	61800	19700	49600	96000	45100	99900	97100	64500	22500	84600	204000	66100	69800	45000	124000	72300	73600
276	lysoPC 22:4	neg	4	961	408	867	1170	813	609		584			4030	244	1500	885	574		714	1030	450	390	871
276	LPC 14:0	pos	0	13300000	7360000	6460000	18000000	21100000	1690000	2260000	14700000	6410000	11300000	9530000	10100000	3280000	14800000	3280000	8230000	6750000	7240000	8810000	8060000	14600000
277	LPC 14:0-2	pos	0	17500000	10700000	9260000	25400000	30000000	2420000	3140000	21100000	9090000	16000000	13100000	13800000	4340000	20100000	4910000	10900000	9970000	10400000	12300000	11200000	19300000
278	LPG 9:0	neg	8		5680	4500	3340	5800	6050			6170		5800	4600	6260	6610		6440	5000				1540
279	LPC 17:2	pos	0	1440000	1290000	368000	774000	876000	183000	185000	1870000	520000	1020000	962000	1620000	1020000	2230000	684000	480000	1090000	819000	1040000	2830000	827000
280	LPC 18:3-sn1	pos	0	170000000	127000000	38400000	60600000	71500000	32300000	20900000	94000000	51300000	71600000	67600000	79800000	75600000	88900000	64500000	42700000	80200000	72800000	73000000	102000000	49700000
282	Aldosterone	pos	0	4720	3490	6290	9060	6620	3500	6070	8760	1110	8040	10700	13300	6850	4790	4710	12600	12000	12000	13300	6090	10200
284	Heptadecanoic acid	neg	3	11700	38100	7740	8180		8550	10500	6920	9310		20700	6920	6690	11700	11700		8390	5550	8350	6230	5500
284	LPC 16:1-2	pos	0	41100000	42900000	45300000	59400000	42200000	20700000	20300000	47600000	47900000	65600000	60000000	61300000	52300000	38200000	32800000	57100000	39600000	59000000	43100000	43500000	44200000
285	LPC 16:0-2	pos	0	1440000	1590000	728000	2180000	2050000	272000	259000	2230000	765000	1610000	1900000	1920000	1050000	2960000	476000	1330000	1660000	1290000	2100000	3690000	3100000
286	LPC 16:1	pos	0	75600000	46000000	43800000	66700000	67500000	19500000	18700000	70400000	46900000	68800000	66400000	64000000	52100000	47700000	29900000	60300000	63600000	61600000	67100000	44900000	46800000
287	Vaccenyl carnitine (C8:-CN)	pos	0	1370000	369000	369000	1860000	2220000	581000	371000	5180000	1010000	2510000	2230000	1370000	311000	2160000	1850000	1270000	1840000	1250000	2810000	1340000	2230000
288	ACar 18:1	pos	0	17500000	4970000	4960000	24200000	27900000	8360000	5240000	46800000	13700000	30500000	27500000	17900000	4420000	27900000	23800000	15100000	22200000	16100000	31400000	17200000	28100000
289	QH(2)	neg	9	457	823	493		1020		496				859		482	924	686	1120		392	731
289	LPE 16:1	pos	0	1170000	898000	743000	3560000	2670000	360000	213000	2500000	896000	1660000	2820000	3490000	835000	4660000	108000	2780000	1690000	1650000	3590000	3140000	6110000
290	FAHFA 40:3	neg	9	666		378			1030		582	1150	846	918	504			458			575		595	364
290	Cer-NS d42:3	pos	0	7410	16300	3630	12400	8100	8270	5960	6120	6130	9280	6630	14700	12200	14800	6560	6390	9490	12100	7080	25100	16100
291	Persenone A	neg	10	3300			1650	830	5560		1070		2180	6230				912	3130	713				581
292	FAHFA 27:1	neg	6	225000	308000	144000	268000	205000	181000	263000	285000		491000	1020000	294000			320000				272000	729000	238000
292	LPE 16:1-2	pos	0	2920000	2240000	1640000	8270000	6740000	886000	567000	6630000	2280000	4260000	6970000	7880000	1910000	10900000	211000	6790000	4260000	4400000	9430000	7860000	13200000
293	Resibufogenin	pos	0	21500	15000	13600	39000	17700	7640	7240	37400	12900	24700	26300	53800	26200	37000	10600	25100	23000	20600	41400	48100	23100
294	LPC 20:5-3	pos	2	3150			5010	4190	2510	2080	4310	3570	5710	6180	4840	3960	4280	2570	5270	4250	4810	3100	1850	3130
295	LPE 18:2	pos	0	2010000	1540000	1400000	4430000	3110000	981000	417000	3210000	1330000	2660000	3310000	6230000	2630000	6530000	1300000	3080000	3170000	2930000	3840000	6730000	2350000
296	lysoPC 20:1	neg	3	6840	75700	1920	1760	3750		10200	2120	42600		38300	2420	1620	13200	353000	2100		3070	13400	14700	2740
296	LPC 22:5-2	pos	0	23200000	24700000	10400000	16400000	13100000	7890000	7970000	27000000	15300000	18200000	25500000	32500000	29300000	32600000	23100000	13900000	22600000	18000000	32100000	31800000	19400000
297	9'-Carboxy-α-chromanol	neg	12			2000		1710		2170	4060			1410				2180		2440	1880			1590
297	LPC 22:5	pos	0	16900000	14800000	10400000	13500000	13600000	8080000	7520000	21300000	12200000	20200000	20600000	23400000	23700000	26100000	14000000	11200000	18400000	15700000	27500000	32400000	17100000
298	LPE 18:1-3	pos	0	24600000	27200000	16200000	30500000	20100000	10800000	10500000	35300000	17500000	24800000	31300000	40000000	29000000	42200000	15600000	30500000	28700000	25700000	36900000	42900000	29900000
299	LPE 22:6	pos	0	30800000	25600000	19100000	34400000	28600000	14200000	13400000	33500000	23600000	29100000	32500000	38700000	31300000	37200000	19100000	33600000	30800000	30400000	37100000	39100000	32100000
300	SM d31:1	pos	0	21000	39400	3610	54200	18800	24500	11500	75800	18200	49300	62700	85700	78400	123000	39400	42600	93600	52200	87000	85300	68600
301	LPC 15:0	pos	0	6350000	2920000	5520000	8070000	9830000	1540000	1830000	6800000	3080000	7900000	5320000	5240000	1880000	5900000	2770000	5620000	4230000	4910000	5160000	2620000	7570000
302	LPC 15:0-2	pos	0	7840000	4020000	6260000	9260000	11800000	1750000	2260000	8080000	3590000	9370000	6260000	6080000	2270000	7050000	3230000	6700000	5020000	5950000	6220000	3110000	8770000
304	LPC 18:2-sn2	pos	2	15300000	14300000	35600000		16400000	39600000	50000000	17600000	16900000	19300000	15900000	16000000	15400000	15900000	7140000	21500000	17700000	18100000	16200000	13200000
305	LPC 20:4-sn1	pos	5	17800000	14500000	43800000	25100000	27600000	42400000	49600000	13900000	23600000		21300000			19900000	33100000	37200000		20100000		24600000	22600000
306	(R)-2-hydroxystearic acid	neg	0	387000	986000	247000	438000	246000	313000	528000	376000	122000	482000	990000	354000	327000	243000	177000	331000	202000	209000	225000	227000	212000
306	LPC O-18:1	pos	0	1590000	2440000	1140000	1520000	1580000	428000	679000	2400000	1010000	1570000	2360000	2780000	2440000	4790000	2310000	1650000	2390000	1300000	2560000	7950000	2580000
307	Arachidonic acid	neg	0	7360000	10700000	5090000	7660000	4780000	5750000	6920000	6290000	1980000	10100000	8690000	2620000	3550000	2120000	1060000	6570000	3910000	2840000	1750000	2210000	3370000
307	SM d34:1	pos	0	18500000	18800000	40600000	26000000	32000000	45700000	46300000	18400000	29200000	26600000	30300000	19800000	21500000	21300000	26100000	38800000	30300000	32500000	20900000	22100000	47100000
308	LPE 20:5	pos	0	18500	15500	10400	36000	32700	12000	7070	17100	11500	15700	26800	26100	16600	24900	3840	27500	23400	24300	20500	18400	21500
309	Dihydrocoumarin	pos	0	2630000	2010000	646000	2120000	2100000	1280000	793000	2760000	1230000	2180000	2010000	2220000	1910000	2480000	1350000	1640000	2580000	1760000	1790000	2730000	1550000
310	LPC 20:3-4	pos	0	5830000	5630000	3390000	5250000	5920000	3390000	2160000	9960000	5290000	7780000	6690000	7680000	7280000	10400000	1080000	4620000	8250000	6830000	8800000	8510000	6570000
310	β-Linoleic acid	neg	0	113000	262000	84700	135000	75600	97100	158000	129000	53900	134000	223000	97900	80300	96800	74100	236000	92600	121000	90500	101000	82000
311	LPC 20:5	pos	0	1000000	1070000	334000	1020000	1050000	662000	344000	1270000	602000	1040000	1020000	1050000	899000	954000	333000	726000	1270000	897000	868000	1210000	748000
312	Isobutyl phosphate	pos	0	24600	21700	30600	18200	24700	29400	24700	18000	28700	18600	25300	27300	17800	14600	32200	26400	17900	20600	15800	19700	28400
313	DG 16:0_18:1	pos	1	121000	105000	266000	251000	200000	35400	128000	87000	89100	121000	163000	225000	59700	181000		234000	108000	175000	138000	199000	443000
313	FA 20:0	neg	0	42700	30600	10300	92900	4620	8090	7880	10500	10300	4240	38100	10200	16500	7450	7980	10600	10700	23200	2200	14600	4720
314	LPC 16:0	pos	0	49800000	46400000	45700000	31000000	34300000	31700000	33100000	32700000	39800000	35000000	29200000	28400000	38000000	28300000	39100000	26200000	42700000	27900000	32600000	41300000	28400000
315	Pyridoxine	neg	3	8400	15700	6220	7750			10800	7660		9010	20000	11600	13400	11200	11900	11900	10900	9570	9900	12900	10300
315	LPC P-18:1-sn1	pos	0	500000	468000	437000	721000	660000	208000	272000	670000	256000	1190000	784000	758000	438000	854000	288000	780000	517000	836000	1670000	448000	784000
316	LPE 16:0-2	pos	0	32600000	27500000	40600000	35900000	41000000	29700000	37500000	23500000	39800000	45000000	21200000	24300000	39100000	21900000	10600000	21600000	45700000	48000000	24900000	45600000	25900000
317	ACar 20:1	pos	0	3080000	2110000	3720000	4740000	4100000	1360000	1930000	3980000	2320000	4930000	5030000	5130000	2010000	5030000	186000	5510000	3450000	4740000	6500000	3430000	5470000
318	LPE 16:0	pos	0	20800000	13100000	20800000	25000000	22200000	9340000	12700000	23000000	15700000	26500000	27300000	27300000	12200000	27400000	2740000	27800000	21100000	25900000	32600000	19900000	29200000
319	LPC 18:3	pos	0	1550000	1090000	870000	1360000	1400000	624000	589000	1290000	621000	1510000	1350000	1150000	762000	1220000	924000	1310000	1090000	1120000	1350000	853000	1270000
320	C16-PAF	pos	0	2780000	4740000	1510000	2250000	2010000	713000	1080000	4130000	1580000	2610000	3750000	5530000	3880000	7140000	3500000	2330000	4370000	2540000	4840000	11600000	3280000
321	lysoPC 18:1	pos	0	18800000	28800000	10700000	15800000	14100000	4980000	7980000	25800000	11400000	18800000	24000000	31700000	26200000	39100000	21600000	16400000	26900000	17500000	30200000	49700000	22900000
322	LPC 18:1	pos	0	38700000	33100000	43900000	59500000	46500000	39700000	41300000	37300000	35100000	40500000	38100000	50500000	38500000	34100000	37900000	43200000	37200000	31800000	38700000	30100000	53600000
324	LPE 18:1	pos	0	18300000	13100000	20200000	27500000	23600000	7010000	9690000	22800000	12100000	23200000	27700000	24500000	10600000	29900000	1190000	31700000	17400000	21100000	36000000	18900000	36100000
325	LPC O-16:0	pos	0	3880000	4430000	3920000	5720000	6300000	1700000	2340000	5280000	2440000	5960000	6150000	5440000	3030000	5930000	3990000	5130000	3800000	6130000	9770000	3910000	5280000
326	Salicylic acid	pos	0	6570	9040	6110	24400	17400	21900	23200	14600	23500	13100	13800	11600	9960	6940	23500	16500	12200	7880	6840	4520	14900
327	Se-methyl Se-L-Met	pos	0	12100000	14300000	9440000	13100000	14500000	3820000	5040000	19900000	7620000	16400000	16200000	16100000	10400000	21500000	4710000	12700000	16600000	13500000	21700000	21800000	18700000
328	LPC 22:0	pos	0	457000	164000	721000	2490000	19000000	518000	290000	276000	285000	233000	3400000	2120000	816000	2720000	52200000	2860000	3610000	1330000	3360000	4490000	2100000
329	ACar 20:0	pos	0	134000	71100	285000	136000	121000	27700	27500	155000	139000	189000	193000	92900	25200	108000	1550000	99900	75300	93700	164000	36600	46500
330	LPE 17:0	pos	0	6000000	2970000	3960000	5980000	4020000	1160000	2220000	6010000	2040000	7390000	5040000	5920000	2040000	6290000	251000	6090000	3430000	5190000	8170000	2680000	3660000
331	LPC 17:0	pos	0	18100000	12600000	13300000	17700000	17600000	4280000	7880000	18800000	7210000	24900000	19400000	18300000	9500000	24400000	9960000	17800000	13900000	16900000	26600000	11200000	13800000
332	LPC O-18:0	pos	0	8240000	5510000	5840000	8590000	8300000	1800000	3170000	8890000	2970000	11500000	8510000	7760000	3770000	10800000	3980000	7340000	6070000	7180000	12000000	4650000	5750000
333	LPC O-18:0-2	pos	0	18000000	13000000	13400000	19000000	18100000	4000000	8100000	20000000	7360000	24700000	19400000	17200000	9280000	22600000	9690000	17300000	14100000	17100000	26100000	11200000	14200000
334	LPC P-18:0	pos	0	6700000	6540000	4250000	7820000	7190000	1630000	1880000	6090000	1870000	8650000	6450000	5460000	3260000	7090000	2160000	5680000	4670000	6220000	13000000	4620000	6840000
337	LPC 19:1	pos	0	1940000	2210000	1670000	1950000	1930000	391000	425000	2700000	568000	2020000	2160000	1840000	1170000	3630000	833000	1750000	1940000	1790000	3430000	3380000	2310000
338	LPC 18:0	pos	1	40600000	51200000	46400000	36300000	36500000	47500000	35200000	36200000	33500000	41200000	39700000	37700000	22800000		24600000	37900000	37200000	48800000	30200000	30100000	39000000
339	LPE 18:0	pos	0	58700000	38300000	45100000	52500000	40900000	17800000	28900000	50300000	27800000	57200000	42500000	45800000	22200000	48500000	3120000	48100000	36000000	42300000	55700000	35800000	46600000
340	LPE 18:0-2	pos	0	37400000	81200000	50200000	32100000	39800000	49700000	60500000	30200000	56100000	38200000	28500000	34000000	55000000	41500000	10800000	41100000	63400000	39700000	44700000	34500000	35300000
341	LPC 18:0-2	pos	0	58400000	54800000	50400000	52800000	54600000	26000000	33900000	53600000	35400000	56300000	59700000	59700000	44400000	33900000	43100000	58800000	55500000	56900000	28000000	57400000	59800000
343	ACar 22:0	pos	1	210000	127000	170000	266000	150000	52400	90100	244000	104000	284000	209000	218000	79900	240000		237000	147000	198000	296000	123000	220000
344	LPC 20:1	pos	0	9380000	8720000	9770000	9500000	8280000	1430000	3300000	10200000	2520000	11200000	14400000	13800000	6110000	23700000	3160000	11900000	10300000	9640000	20500000	13500000	19800000
345	SM 36:2	pos	0	1260000	486000	1050000	2050000	1460000	398000	456000	1890000	813000	2260000	1470000	1590000	403000	1580000	4560	2150000	833000	1460000	3150000	617000	1670000
346	Palmitoyl-EA	pos	0	119000	47200	124000	213000	88900	26100	44200	105000	47400	97600	288000	224000	54500	388000	169000	279000	195000	188000	187000	288000	295000
347	SM d32:2	pos	2	10400	17200	7470	25800	71200			12500	8930	6470	88200	30500	12600	44000	711000	42200	86400	35100	78900	84600	16900
348	Monolinolein	pos	0	355000	2490	2250	4320000	33100000	263000	16900	92300	105000	20400	476000	13400	16300	21700	3130000	132000	88100	424000	81000	188000	393000
349	PC 26:0	pos	0	727000	305000	964000	946000	5990000	262000	157000	395000	284000	607000	1250000	889000	292000	881000	11500000	869000	1240000	603000	1100000	1090000	525000
350	LPE 27:0	pos	0	516000	259000	462000	947000	4170000	208000	178000	313000	242000	306000	2580000	906000	598000	2020000	13000000	1370000	2960000	921000	2570000	3050000	856000
351	3-Hydroxyoctanoic acid	pos	0	72200	18800	22200	42500	42000	13500	13400	54200	12600	41500	113000	78500	36100	84700	10200	116000	54100	117000	151000	79700	50700
352	PC 24:0	pos	0	481000	208000	445000	844000	4650000	267000	182000	319000	227000	318000	2680000	898000	580000	2210000	16700000	1400000	3220000	1050000	2550000	3090000	918000
353	LPC 19:0	pos	0	7370000	5260000	6090000	8770000	7800000	1770000	3460000	9930000	2640000	9450000	12100000	11400000	5130000	18300000	5510000	8980000	7100000	10600000	20400000	6880000	5720000
354	LPC 2	pos	0	6560000	6160000	6080000	7940000	7180000	1810000	3220000	9680000	2460000	9650000	11200000	11100000	5790000	17300000	5830000	9370000	7470000	10500000	19400000	6760000	5490000
355	LPE 12:0	pos	1		2200	4510	1650	4070	2640	2960	4760	4780	4350	5300	4440	4480	3760	10800	3570	11500	5010	2270	3070	3580
356	Alpha-Linolenic acid	pos	0	7500000	2010000	1070000	7010000	8750000	1160000	1430000	4730000	1610000	4880000	6350000	3970000	1580000	5090000	724000	8300000	3150000	7670000	8550000	3500000	3060000
357	ACar 16:3	pos	7	8660	5450	5920	7420	8900	5670			3490				4460		9570	4970		5150	5470	5450	6540
358	Hexadecanamide	pos	0	499000	292000	524000	934000	508000	150000	276000	552000	146000	496000	816000	648000	285000	1010000	280000	769000	628000	663000	753000	804000	738000
359	SM 30:0	pos	1	65200	32300	22800	38700		26600	31400	33900	20000	31800	48600	29800	15000	42900	234000	49700	61100	36900	46300	49100	15900
360	ACar 24:0	pos	0	35300	36600	64300	50600	36800	12600	35100	46400	16300	45100	60700	71100	30200	76900	59200	68800	54000	49100	62900	57700	36400
361	ACar 26:1	pos	0	20700	20300	20600	19500	19800	6150	8770	29300	9440	31900	40800	35600	23700	65300	34800	34300	26100	36500	68600	25400	15000
362	Oleamide	pos	6	230000	88600	331000	289000			150000	345000				298000		461000	99600	431000	264000	288000	311000	355000	346000
363	Oleamide-2	pos	0	1890000	972000	2580000	2960000	2290000	796000	1310000	2720000	533000	1640000	2780000	2360000	866000	3890000	1030000	3300000	2420000	2660000	2790000	3250000	2950000
365	Retinol	pos	1	2770000	495000	5030000	326000	135000	122000	756000	307000	760000	961000	1080000	2010000	169000	1860000		1340000	46600	911000	512000	59600	600000
367	LPC 20:0	pos	0	4110000	3710000	5190000	2150000	2130000	490000	2420000	2860000	1420000	4380000	9090000	8990000	3120000	15300000	3220000	7090000	4780000	5160000	10500000	6870000	6350000
368	MG 16:0	pos	1	303000		209000	448000	4970000	82900	172000	230000	226000	257000	299000	123000	67100	220000	345000	202000	116000	250000	220000	132000	174000
369	6-Dehydroprogesterone	pos	8				41600	325000			5750	20100	8540	9030	5080		9390	24100	7430		4670	5320		8530
371	4-Cholesten-3-One	pos	6	6160			6980	73500		3280	3040		1750	9510	5470	3330	8230		7440	8180		7460	13100	14300
372	Cholestenone	pos	3	3840		2890	8220	83800		1390	4290	2230	4340	9390	7600	1950	6720	857	13000	10100		5390	10100	14900
373	DGLA	pos	0	2240000	1320000	2110000	1090000	682000	510000	2090000	1540000	721000	2160000	2300000	1220000	734000	2840000	105000	1370000	1050000	1260000	1960000	1690000	1590000
374	ACar 14:1-2	pos	0	112000	30200	83600	59200	69900	14400	29000	102000	23000	196000	205000	106000	20000	181000	4180	137000	124000	191000	255000	78100	77500
375	ACar 26:0	pos	0	1850	623	1520	1530	1650	1810	1830	814	1760	2340	2710	4310	2130	3720	2800	3180	3500	1670	2450	4090	1890
376	Stearamide	pos	0	255000	137000	307000	515000	185000	86000	187000	286000	74600	238000	452000	235000	107000	464000	92800	363000	294000	284000	266000	371000	287000
377	FD C22:2	pos	0	35700	16900	61100	25100	44800	23400	21300	61900	6070	67100	68400	22500	24400	57200	54400	47000	23600	24700	56100	23300	58300
378	3,4-dimethoxyflavonol	pos	6	50300	47400	675000	916			10000	1160		5570	32800	12500	2470	5890	588	7230		1940	7530
381	1921AH	pos	0	1590000	1190000	4360000	2300000	2090000	1460000	1330000	5580000	764000	3830000	5340000	1460000	1800000	3070000	3000000	2430000	1310000	1490000	3340000	1320000	2200000
382	Erucamide	pos	0	1510000	1070000	3540000	1940000	1780000	1380000	1640000	4930000	690000	3590000	4410000	1300000	1570000	2980000	2340000	2140000	1350000	1340000	2850000	976000	1960000
