# Supplementary material for: A Multi‐Organ Atlas Links Gut Microbial Metabolites to Systemic Redox Changes in Aging Mice
Source: Aging Cell. 2026 Mar 9;25(3):e70433. doi: 10.1111/acel.70433 (PMC12968584; doi:10.1111/acel.70433)
Supplement: Supplementary file 1 — Data S1: acel70433‐sup‐0001‐Supinfo.zip. [file ACEL-25-e70433-s001.zip › acel70433-sup-0001-Supinfo/LUNG.xlsx]

## Sheet: Sheet1
NO	Name	model	rate	M4-F-QC1	M4-F-A2	M4-F-A4	M4-F-A5	M4-F-A8	M4-F-A11	M4-F-A14	M4-F-A17	M4-F-A20	M4-F-A23	M16-F-QC1	M16-F-A6	M16-F-A7	M16-F-A9	M16-F-A10	M16-F-A12	M16-F-A13	M16-F-A15	M16-F-A16	M16-F-101	M16-F-102
1	Succinic acid	neg	1		575000	566000	546000	660000	610000	660000	778000	651000	554000	454000	777000	716000	746000	866000	394000	539000	662000	664000	738000	670000
1	Dimethyluracil	pos	0	2950000	339000	645000	316000	404000	438000	237000	353000	228000	214000	136000	120000	74500	121000	65800	74400	77300	61500	86600	87800	87800
3	Dimedazol	pos	0	2460000	3000000	3630000	2830000	4160000	3590000	2830000	3200000	3740000	2280000	1830000	1740000	2120000	2850000	4450000	1270000	1840000	2860000	1570000	3110000	3070000
4	2-Propylglutaric acid	neg	0	119000	109000	93500	107000	83500	85700	92800	82600	83100	148000	116000	114000	95900	96700	107000	97900	40500	94200	74400	91800	45000
4	Mevalonic acid	pos	0	67300	111000	122000	98600	93600	96600	88200	86300	121000	112000	58400	45100	66400	81000	40700	88300	78000	32100	59800	44800	33100
5	Curcumenone	neg	0	42300	42200	36300	32600	37500	33200	43900	39400	40600	46700	35200	31100	47400	34800	30300	28500	26900	29800	30800	35600	35700
5	dimethyl sulfone	pos	0	794000	360000	293000	360000	155000	195000	288000	172000	226000	258000	261000	186000	173000	89400	73800	358000	142000	52800	272000	100000	87300
6	2,3-DIHYDROXYBENZOATE	neg	0	146000	129000	82500	94700	140000	98000	94100	102000	112000	87900	120000	155000	119000	146000	109000	96100	142000	139000	133000	153000	75800
6	Picolinic acid	pos	0	66800	91400	102000	74100	86600	84300	78600	83000	83700	82600	73300	79200	63300	59700	17400	85100	99100	41800	98100	63200	53100
7	3-Hydroxyoctanoate	neg	0	80700	90400	89200	89800	71500	87300	80500	87900	83300	97200	111000	83500	90500	65700	61700	126000	90300	74900	89600	72400	92200
7	Atenolol	pos	0	9350	9270	19300	7920	5750	8500	14600	10600	6740	7230	9040	10100	9880	7460	3950	10700	11100	8100	9900	8900	5890
8	PS 32:2	neg	0	1890	272	344	480	847	565	571	879	425	977	1160	421	804	1310	2030	2050	928	360	717	1200	955
8	Cytosine	pos	0	47300	394000	19200	31100	8920	26100	30000	133000	18200	77900	504000	36500	33200	27100	223000	140000	97800	15600	1760000	879000	13900
9	Ornithine	pos	1	38200	46800	9900	47600	34600	45000		74500	52000	76500	49000	57900	67100	32400	5840	90000	63000	23400	51600	31200	34000
9	2-Methylglutaric acid	neg	0	1780	2450	2440	4030	1810	3160	2730	3400	2630	3220	3500	2670	4240	2130	1130	4810	3880	1970	1760	1220	2120
10	D-Mannose	neg	0	709000	733000	631000	682000	567000	574000	591000	793000	783000	581000	725000	654000	687000	660000	332000	875000	576000	576000	617000	384000	541000
11	5-Hydroxylysine	pos	0	123000	177000	143000	157000	110000	148000	169000	135000	155000	139000	108000	129000	119000	89900	17200	128000	159000	85100	109000	107000	90300
12	Methylsuccinic acid	pos	2	774000	368000	483000	528000	216000	479000	289000	376000	316000	430000	691000	273000	285000	317000		1560000	369000	177000	631000		209000
12	L-Glutamic acid	neg	0	30700000	32200000	28100000	29000000	26600000	30800000	33800000	30700000	31400000	32200000	30600000	33000000	31800000	27400000	10800000	29800000	30700000	32300000	31500000	35200000	35100000
13	3-Methylhistidine	pos	0	368000	380000	331000	304000	275000	324000	468000	379000	322000	952000	497000	353000	375000	417000	84200	874000	491000	253000	687000	320000	346000
14	Diisooctyl phthalate	pos	0	6910	10200	7380	17600	14000	12000	14400	17200	22500	13800	15800	12900	13300	19900	23300	17600	15300	11000	19300	15900	13100
14	Paracetamol sulfate	neg	1	1730	483	249	1210	652	689	771	1150	2480	1410	579	489	1090	484		1010	666	894	928	555	1480
15	2-DEOXY-D-GLUCOSE	neg	0	20200	25800	25400	23000	14500	17700	17900	25000	49300	22900	36100	23200	26600	20300	30500	34500	20500	21500	26500	27100	28300
15	Orotic acid	pos	0	332000	479000	382000	357000	228000	398000	431000	454000	307000	660000	252000	300000	330000	267000	65200	402000	302000	279000	352000	89400	214000
16	2,5-Furandicarboxylic acid	pos	0	517000	763000	490000	595000	345000	565000	595000	813000	520000	815000	493000	547000	544000	385000	145000	678000	533000	400000	656000	244000	400000
17	Choline	pos	0	98200000	106000000	106000000	108000000	90700000	99900000	103000000	102000000	93800000	104000000	103000000	102000000	99200000	96500000	70100000	129000000	110000000	67400000	102000000	81200000	80400000
18	Choline-d4 1	pos	2		8230	6300	10600	5950	4620	6080	3000	5170	6150	8150	8750	5660	5310	7960		5730	2800	5610	5730	6500
19	1-Methyladenosine	pos	0	485000	991000	707000	606000	435000	621000	1100000	876000	745000	454000	763000	723000	681000	683000	242000	762000	942000	542000	735000	577000	523000
21	3-PG 1	neg	1	42000	40400	138000	131000	51300	98500	76800	89800	66900	54800	64400	176000	130000	297000	139000		80900	48800	82200	67100	48800
21	Creatinine	pos	0	1260000	1550000	1430000	1340000	952000	1350000	1670000	1270000	1530000	2790000	1340000	1400000	1080000	982000	4140000	2120000	1280000	333000	1520000	984000	744000
22	CIT 1	neg	0	15100000	6900000	5560000	6870000	6880000	8230000	8270000	8410000	58600000	34100000	19100000	8700000	5020000	11200000	67400000	11900000	7880000	8230000	15800000	5440000	4390000
22	Trimethylamine N-oxide	pos	0	218000	37100	234000	265000	363000	209000	161000	99700	273000	665000	926000	836000	1690000	621000	2030000	822000	1270000	436000	669000	612000	1670000
23	2,3-Diaminopropionic acid	pos	0	253000	319000	238000	255000	221000	297000	324000	203000	148000	304000	230000	298000	236000	253000	10500	298000	251000	246000	272000	43000	190000
23	CIT 2	neg	0	4300000	1650000	5640000	3970000	5860000	4070000	1880000	3750000	4940000	3020000	3120000	3480000	3160000	3070000	1240000	1720000	3590000	2630000	3090000	2970000	5180000
24	F6P 5	neg	0	16800000	15100000	15000000	15400000	13500000	16700000	17200000	15900000	15100000	14400000	14100000	16100000	13800000	15000000	2570000	7190000	14400000	14300000	18100000	7000000	17100000
24	2-Aminooctanoic acid	pos	0	4460000	4240000	3840000	4440000	7680000	5160000	8840000	8930000	3870000	8810000	5190000	2540000	3740000	3430000	4260000	7870000	6560000	2150000	4320000	2650000	1750000
25	3-Aminoisobutanoic acid	pos	0	1780000	2080000	1790000	1900000	1670000	2080000	2170000	1470000	1170000	1980000	1650000	2080000	1590000	1720000	214000	1980000	1570000	1360000	1730000	503000	1210000
25	FBP 1	neg	0	123000	36900	98300	124000	43600	195000	89200	86200	51800	154000	121000	105000	80000	63200	2250000	73300	109000	99700	180000	477000	178000
26	FBP 2	neg	1	1910	1650	2240	2360	1030	1940	1660	1420	2330	3270	743	3590	1290	1830		5800	1750	1760	1990	1820	2460
26	4-Hydroxyquinoline	pos	0	5840000	7850000	9080000	8330000	3770000	6650000	8420000	5590000	3880000	9530000	9130000	6990000	6110000	6210000	708000	12100000	8110000	2830000	6110000	4730000	3670000
27	Beta-Alanine	pos	0	1090000	404000	304000	320000	312000	332000	310000	346000	450000	335000	443000	254000	468000	346000	425000	395000	434000	319000	415000	391000	308000
28	G6P-1/F6P1	neg	0	64200000	84800000	96400000	86300000	83200000	172000000	166000000	73400000	89900000	81600000	92200000	168000000	159000000	144000000	32400000	84700000	167000000	171000000	88500000	73100000	94900000
28	Beta-Leucine	pos	0	1560000	1900000	1950000	1560000	1400000	1950000	1990000	1650000	2070000	3670000	1710000	1720000	1590000	1280000	1170000	1810000	1890000	921000	2270000	1550000	1080000
29	Deoxycytidine	pos	1		57600	27700	38800	37100	52800	14900	212000	239000	104000	43200	9330	9380	8020	106000	75300	18600	6520	30500	186000	9770
29	G6P-2/F6P2	neg	0	122000000	168000000	180000000	181000000	165000000	173000000	177000000	172000000	159000000	117000000	155000000	174000000	156000000	144000000	71500000	102000000	172000000	178000000	167000000	67900000	172000000
30	Inosine	neg	0	101000	91800	107000	64900	78900	77000	79700	56400	53200	67500	89800	97000	115000	95900	65400	80000	76900	132000	109000	78400	76800
30	DL-2-Aminooctanoic acid	pos	0	399000	292000	264000	307000	582000	441000	681000	655000	332000	711000	414000	184000	267000	261000	321000	578000	476000	162000	326000	327000	120000
31	itaconic acid 1	neg	1	226000	149000	245000	204000	228000	180000	122000	219000	224000	207000	212000	195000	197000	142000		242000	249000	211000	199000	152000	233000
31	Gamma-Aminobutyric acid	pos	0	5080000	6170000	4730000	5020000	4610000	5970000	6640000	4160000	2910000	5650000	4530000	6220000	4550000	5140000	124000	6460000	4620000	4320000	5090000	717000	3300000
32	Lactic acid 1	neg	0	29400000	28400000	30900000	31900000	25000000	29600000	31700000	27000000	27600000	37400000	24000000	20200000	27700000	26900000	16600000	37200000	29700000	21000000	26300000	19300000	20700000
33	Glycyl-glycine	pos	5		3000	2110	2160	1620	3570				2600	2900	1040	4080	3020	3050		1750	2020	1980	1010	1610
33	Lactic acid 2	neg	0	10900000	10700000	11400000	12300000	8540000	11200000	11200000	9120000	9660000	13300000	8190000	7420000	10200000	9340000	5650000	13200000	10200000	7610000	8600000	6860000	7330000
34	DMG	pos	0	40900000	44300000	40900000	47200000	33900000	41600000	39000000	35400000	33800000	40600000	38800000	38200000	38800000	32600000	18200000	54100000	44100000	21100000	35700000	22600000	26700000
34	MAL 1	neg	0	73900000	78800000	79800000	78000000	70600000	71600000	72200000	66200000	61600000	88900000	67400000	68100000	73500000	68300000	26700000	114000000	76100000	73200000	67800000	16200000	61000000
35	Ribothymidine	pos	4	449000	610000		372000	401000	568000	352000	250000	62300		382000	543000	955000	395000	33900		284000		259000	228000	276000
35	MAL 2	neg	0	5830000	6250000	6170000	6070000	5370000	5450000	5990000	5180000	4620000	7200000	5140000	5200000	5530000	5380000	1720000	11100000	6130000	5810000	4970000	1010000	4730000
36	Acetyl-carnitine	pos	0	23200000	23100000	27000000	24300000	23800000	32900000	22800000	29900000	38300000	28300000	26900000	23700000	28100000	21500000	37800000	34200000	29700000	14600000	21100000	35500000	20600000
37	PEP 1	neg	10	11200		163000	107000		82600		62100	50500		19000		90900		129000	24100				36200
37	Arginine	pos	0	3710000	5070000	3610000	4630000	3010000	3910000	4760000	6270000	5220000	5140000	3760000	5040000	5300000	4570000	319000	3410000	2970000	2410000	4900000	2420000	3750000
38	PYR 1	neg	3	1520000	1020000		1310000		1090000	851000	1490000	1870000	942000	1090000	1440000	977000	1460000	254000		1430000	1080000	1280000	668000	1590000
38	Carnitine C2:0-d3 4	pos	0	34200	48800	41800	57600	40300	53200	48000	44800	53100	47400	54300	58800	61800	33600	34400	42200	48100	25200	29700	66900	45000
39	D-Glucurono-6,3-lactone	pos	0	77400	133000	122000	139000	111000	122000	108000	125000	121000	128000	104000	85100	95000	69500	70600	108000	106000	61800	102000	97500	74200
39	PYR 2	neg	0	411000	448000	439000	439000	368000	413000	426000	352000	373000	501000	333000	291000	382000	353000	215000	511000	404000	272000	314000	259000	292000
40	3-Hydroxyhippuric acid	neg	5		1520	1530	1430	602		573			1030	1040	984	1490		1460	1790	773	2250	1970	1690	1480
40	L-Acetylcarnitine	pos	0	34700000	33300000	38800000	36700000	26300000	43700000	32900000	42400000	49300000	39200000	38300000	33700000	40600000	25000000	36500000	45600000	32100000	21300000	32300000	39200000	26500000
41	Pro-Leu	pos	0	2420000	2850000	2590000	2420000	1540000	2500000	3460000	3060000	2930000	16300000	2730000	2060000	1880000	1600000	1820000	6870000	2350000	1210000	5050000	1190000	1070000
42	L-serine	pos	0	26800000	28200000	21800000	22800000	20100000	25600000	27900000	28400000	27300000	24400000	21400000	26100000	25000000	20800000	3650000	9900000	18900000	19400000	25600000	12900000	23400000
43	Pyroglutamic acid	pos	0	1100000	1100000	852000	1010000	948000	1220000	1060000	1300000	1230000	1150000	1070000	1190000	1330000	925000	367000	706000	1100000	869000	1230000	842000	909000
43	Lactic acid	neg	0	3230000	3390000	3550000	3570000	2750000	3370000	3500000	2910000	2910000	4080000	2510000	2250000	3020000	2910000	1740000	3950000	3180000	2220000	2700000	2080000	2200000
44	Serine	pos	0	27800000	27100000	21200000	22200000	20500000	24600000	28100000	26900000	26200000	24200000	20800000	26100000	24800000	20800000	3940000	9870000	18000000	20700000	24900000	12800000	23700000
44	URATE	neg	0	67400000	69300000	70600000	66800000	56900000	79900000	79600000	74400000	60000000	81200000	70900000	56600000	66700000	78100000	510000	118000000	107000000	96000000	104000000	12700000	92000000
45	Glutamine	pos	0	53900000	89200000	54800000	59700000	56700000	87100000	56400000	85400000	59600000	53900000	57400000	55600000	62300000	54600000	37900000	48900000	50300000	50500000	52800000	46400000	49100000
46	2-Hydroxy-3-methylbutyric acid	neg	0	1040000	1050000	993000	1220000	1120000	1120000	1080000	533000	1500000	1100000	1420000	985000	1190000	1170000	7450000	2570000	1140000	1160000	916000	2470000	898000
46	Imidazoleacetic acid	pos	0	288000	396000	373000	320000	300000	219000	417000	278000	306000	350000	360000	452000	307000	413000	683000	342000	341000	397000	327000	477000	423000
48	Oxoglutaric acid	pos	0	14400000	16300000	11500000	13500000	12700000	16800000	11900000	16300000	14000000	14900000	11600000	12400000	15000000	10400000	3800000	7750000	10600000	8540000	14500000	6650000	7700000
49	N-Acetyl-9-O-acetylneuraminate	neg	1	136000	126000	127000	136000	128000	134000	153000	141000	105000	145000	159000	124000	165000	120000	77900	215000	206000	136000		97200	147000
49	Pyroglutamic acid 2	pos	0	21900000	28200000	20100000	25100000	21600000	28600000	25100000	29700000	26700000	29800000	24000000	25900000	29400000	21300000	8970000	23200000	25900000	17100000	27500000	18100000	18700000
50	L-Leucine	neg	2	356000	410000	263000	320000	14200	34600	29000	26400	342000	45400	24500	31000	31700	18200	2460	31600	22200	24200		6340
51	L-Homoserine	pos	0	32100000	36700000	30200000	33300000	29600000	35100000	38400000	38000000	33800000	35800000	32200000	36600000	36300000	32400000	9140000	19700000	30400000	28800000	35700000	19800000	32000000
52	3-Hydroxybutyrate	neg	5					1340000	2010000	1330000	1050000		2200000	2000000	1670000	1830000	1900000	1720000	1720000	1230000	1840000	1310000	942000	969000
52	(R)-Mevalonate	pos	0	59500	78800	66100	67000	61100	81100	76800	70900	75200	63300	64100	87600	68400	73500	15700	42800	63200	51200	72300	103000	85800
53	Acetylglycine	pos	0	250000	323000	323000	303000	261000	288000	361000	317000	304000	328000	224000	255000	210000	165000	170000	288000	268000	121000	172000	144000	165000
54	2-Aminoethylphosphonic acid	neg	0	244000	245000	243000	247000	220000	252000	281000	255000	161000	322000	278000	205000	221000	255000	4120	400000	349000	303000	346000	32600	309000
54	Aminoadipic acid	pos	0	2360000	2670000	2780000	3270000	2400000	2950000	2420000	2470000	2780000	2300000	2480000	2640000	2490000	2320000	1070000	2140000	2450000	1700000	2060000	2480000	2630000
55	Monocrotaline	pos	4	6890	11200	2950	8510	4830	6340		7880	51600	10100			6430	7970	6780	7340	9630	3790	10200	15200
56	p-Acetamidophenyl-β-D-glucuronide	neg	2	4050	2810	3680		1920	7300	3260		16200	2490	47600	5010	8770	7200	2180	15600	2160	6970	2160	381000	5110
56	Glycerophosphocholine (GPC)	pos	0	6830000	10000000	6380000	8500000	6040000	8700000	7810000	4170000	30600000	7190000	21500000	9070000	13600000	4430000	51500000	17800000	15500000	2680000	10400000	50700000	6620000
57	L-Cysteine	pos	2		24700	57200	30500	32800	27500	52600	77700	28900	83800	43200	36000	40000	19500	9740	139000	55300		49100	34400	23800
58	Tetrahydropentoxyline	neg	4	4200	3310	3900		2540	3270	6080		2760		4200	2600	8090	5090	929	12800	6320	12900	5590		8630
58	Phosphorylcholine	pos	0	3310000	4640000	5050000	4450000	3980000	5190000	4080000	4210000	3670000	4110000	3830000	4920000	4780000	3600000	2540000	3310000	4450000	2110000	4000000	3350000	3060000
59	2-Hydroxy-3-oxopropanoate	neg	0	226000	244000	210000	197000	159000	166000	271000	350000	213000	202000	200000	176000	280000	208000	21500	356000	260000	215000	183000	213000	199000
59	Trigonelline	pos	0	340000	547000	606000	321000	217000	396000	925000	430000	385000	473000	837000	788000	711000	699000	478000	1190000	958000	395000	670000	886000	765000
60	4-Hydroxybutanoic acid	neg	0	92000	104000	97400	80300	69900	71600	119000	145000	92500	87900	84700	80500	121000	93100	9480	157000	102000	91900	80600	87600	85300
60	Glycerophosphocholine	pos	0	30600000	36600000	25700000	31800000	27100000	34600000	31200000	18800000	50400000	28300000	51600000	27500000	46800000	17700000	18600000	45400000	46400000	11800000	37600000	88600000	23800000
61	GPC	pos	1	40900000	45200000	39900000	44700000	39700000	45100000	45800000	30700000		43700000	39900000	44500000	45100000	30400000	13700000	49500000	45600000	23100000	47000000	18900000	43300000
62	Levulinic acid	pos	0	9500000	13900000	9220000	12400000	7320000	11900000	13200000	15500000	12100000	20200000	10100000	13300000	14000000	9860000	984000	14300000	12500000	5470000	13500000	4360000	7610000
63	Mannose 6-phosphate 2	pos	1	24800	24900	22800	11000	7920	19100	16100		14500	23400	8040	13400	19400	12200	30900	39600	19600	10100	11000	25500	8040
64	Uridine 5-monophosphate	pos	8	9530	12600					17500		10400	14300	13400	19800		13000	52000	9100			11600	12900	13600
65	2,4-Diamino-6-hydroxypyrimidine	pos	1	22100	34400	37900	39100	30900	41200	54700	44600	7940	41600	40400	78900	67700	56500		44300	67100	45400	70100	45400	46600
66	ACar 3:0	pos	0	18600000	16200000	22000000	20400000	21400000	23100000	16400000	13000000	23000000	15800000	11200000	10200000	11300000	8070000	18000000	24400000	12200000	5810000	9410000	11900000	6850000
67	Aspartic acid	pos	0	42100000	48800000	49600000	39700000	40400000	35300000	54300000	44600000	45600000	46000000	40900000	46100000	53500000	35000000	19200000	35100000	43600000	28500000	50300000	34400000	40900000
67	trans-Cinnamic acid	neg	0	2300000	2440000	1780000	2230000	1460000	2170000	2220000	2710000	2140000	3900000	2180000	2180000	2510000	1790000	183000	3610000	2350000	2320000	2640000	1050000	2170000
68	Proline	pos	0	48900000	64700000	52300000	62100000	50900000	63800000	55400000	99400000	58500000	94000000	62400000	56200000	54600000	53500000	22000000	47100000	52200000	48200000	50200000	47000000	47600000
69	Propionyl-carnitine	pos	0	4000000	3520000	5710000	4590000	4380000	5820000	3470000	3060000	5690000	2840000	2470000	2010000	2110000	1900000	4520000	5710000	3660000	1180000	1930000	2350000	1280000
69	Succinic acid 1	neg	0	1270000	1280000	1310000	1550000	1410000	1320000	1290000	643000	1840000	1380000	1850000	1180000	1480000	1440000	8650000	3190000	1410000	1420000	887000	2940000	1110000
70	L-Carnitine	pos	0	13200	26800	8330	9180	9820	8750	37500	12000	9220	16200	23900	35100	28400	24400	2590	16700	16800	12300	12000	23400	13200
70	Succinic acid 2	neg	0	166000	176000	174000	203000	183000	184000	180000	85600	252000	189000	262000	163000	195000	204000	1190000	433000	194000	194000	144000	405000	159000
71	Hydroiodic acid	neg	1	17400	14700	17600	13100	8120	13600	12700	18200	11300	22300	11900	14800	12500	10700		15500	11700	14800	17200	914	8980
71	Pyrrolidine	pos	0	20200000	25700000	17800000	25000000	14800000	23800000	26100000	32000000	24600000	41600000	21500000	24300000	26000000	18800000	2760000	24800000	19300000	11600000	26800000	10500000	14400000
73	4-(Methylnitrosamino)-1-(3-pyridyl)-1-butanol	neg	0	191000	174000	181000	189000	171000	215000	134000	195000	163000	173000	162000	158000	170000	183000	41100	114000	144000	169000	153000	193000	182000
73	Citraconic acid	pos	0	6350000	6490000	5070000	5890000	5650000	7590000	5520000	6780000	6690000	6660000	5690000	5720000	6240000	4880000	1770000	3640000	5390000	3830000	6660000	4070000	4580000
74	Indolelactate	neg	1	78100	83300	59300	71700	46800	61700	69300	77600	53600	112000	66200	70900	75500	57000		128000	73500	74600	84100	18400	61000
74	L-Dihydroorotic acid	pos	0	99200	134000	119000	82500	91200	83300	196000	106000	102000	72700	70300	91900	105000	67800	27900	63300	88200	54500	82200	46900	84900
75	N-Methylnicotinamide	pos	2	489000	541000	669000	688000	603000	732000	465000	640000	600000	637000	371000	337000	674000	143000		340000	532000	232000	319000		432000
76	xi-2-Ethylheptanoic acid	neg	10	415	322	201	407	276			304		350			628			771	260	250
76	L-Tyrosine	pos	0	52300000	58100000	54000000	59400000	43000000	57900000	59600000	58700000	51800000	68500000	52100000	51700000	55400000	47800000	6620000	58900000	54200000	40900000	60200000	32100000	45800000
77	Uric acid	pos	0	12600000	4020000	6290000	6440000	5860000	6210000	6280000	7050000	4540000	6040000	6590000	6890000	7030000	6720000	44200	5710000	6890000	15400000	6940000	282000	5610000
77	2-Hydroxy-2-methylbutyric acid	neg	0	2410000	2300000	2400000	3700000	2750000	3280000	1880000	2690000	1900000	3320000	1590000	1620000	1280000	1510000	1020000	2900000	1400000	1820000	1450000	839000	1550000
78	Dl-Tyrosine	neg	8	503	525	626	548	659	668	549			152	453	473		265				416			522
78	2-Hydroxycaproic acid	pos	0	1580000	2610000	1980000	2450000	1320000	2330000	2540000	3220000	2040000	4580000	2090000	2530000	2520000	1830000	33300	3730000	2720000	969000	2610000	957000	1300000
79	1,7-Dimethylxanthine	neg	0	2700	3190	3900	2490	1000	1270	4530	2120	1030	1260	1780	1820	717	1400	818	1600	1780	1870	1640	770	1250
79	2-Phenylglycine	pos	0	2560000	4760000	3280000	3870000	2200000	3870000	4220000	5100000	3160000	6990000	3070000	3620000	3910000	2730000	114000	5510000	3890000	1290000	3900000	1380000	1900000
80	Dl-P-Hydroxyphenyl lactic acid	neg	0	818000	713000	1130000	644000	502000	724000	855000	468000	425000	901000	553000	399000	711000	725000	415000	912000	716000	809000	721000	386000	396000
80	D-Methionine	pos	0	51100000	75700000	60600000	69400000	40500000	67400000	71400000	86900000	57700000	104000000	59000000	68400000	71000000	52800000	2010000	91600000	71200000	27900000	73100000	28600000	36300000
82	4-Hydroxybenzenesulfonic acid	neg	11						1470	533	1190	690		3440		568				757	459	1140	1030
82	Cytidine monophosphate	pos	0	22500000	25500000	32400000	29400000	19600000	28800000	51400000	23900000	23100000	36500000	29700000	25000000	25000000	31800000	15500000	43600000	34000000	21500000	28400000	28600000	32800000
83	1,3-Dihydroxyacetone	pos	0	628000	826000	642000	706000	412000	827000	957000	962000	857000	1470000	675000	710000	988000	680000	74100	1280000	835000	496000	880000	331000	461000
83	γ-Glutamylphenylalanine	neg	0	1340000	1420000	1060000	1580000	927000	1390000	1410000	1530000	902000	2730000	1100000	1840000	1750000	1220000	112000	3220000	1780000	1750000	1730000	647000	1690000
84	p-Aminobenzoic acid	pos	0	42600	43000	60000	42000	45900	32400	45800	46000	35000	60400	184000	51300	57100	30600	1370000	60600	44800	31200	39400	3290000	46400
85	Hypoxanthine	pos	0	584000	108000	314000	549000	101000	399000	437000	90700	153000	648000	1060000	463000	456000	327000	3730000	477000	99000	217000	464000	9310000	304000
86	3-Methylcatechol	neg	10		357	593	658		612		581			414			330	1540		442		837		1190
87	Benzoylecgonine	pos	0	34300	58500	90100	65900	29000	66600	46800	45800	39100	112000	67600	57300	55300	51000	63400	115000	65200	18900	86700	46400	21200
88	4-Acetamidophenol	neg	3	645	683	726	2370	409	2100	415	497	982	5440	537	780	521	658		913		798	928		442
88	Methylcysteine	pos	0	4150000	6630000	4440000	5310000	2650000	5350000	5760000	6520000	4970000	10500000	4220000	4790000	5760000	3940000	339000	8490000	5300000	1900000	5270000	1950000	2340000
89	Orthocumarsaure	pos	0	3500000	5430000	3660000	4160000	2170000	4300000	4630000	5430000	3880000	8070000	2650000	3320000	3880000	2380000	370000	6020000	3670000	1590000	3660000	1130000	2090000
90	Indoxyl sulfate	neg	1	1340	1500	1570	1770	2400	3640	2530	1640	2930	3300		2260	1680	2660	6190	4620	1860	2460	814	2010	1830
90	Pirimicarb	pos	0	22100	50900	27400	68000	50500	33900	39400	23100	24300	23400	64900	43000	18400	61500	36900	43900	25000	13500	39600	54400	13400
91	DIHYDROROBINETIN	neg	12		385	560			298	313	518			502		414			428					287
92	D-Arabitol	pos	6		24200	13200	16100	21200		30800				116000	18700	26000	7700	75500	30500	16000	25400	24100	489000
93	D-Xylitol	pos	4		24400	20800	14000		12500	18000		2620	53100	107000	10000		14400	31600	14700	18500	24100	20200	370000	15000
94	Niacinamide	pos	0	17500000	22800000	21500000	24400000	14200000	24300000	22000000	23800000	24000000	31500000	26900000	23300000	24600000	17500000	15100000	44200000	28800000	9140000	22800000	17800000	13100000
95	FA 18:4	neg	7	3590				7000	5520	4750	2920		7450	4160	5660	5820		1410	8800	7170	6310		2050
95	Uracil	pos	0	7420000	7350000	7100000	5830000	7660000	7010000	5970000	5700000	5720000	5610000	5070000	6430000	4760000	4310000	2390000	6900000	6360000	5350000	4290000	4640000	6400000
96	Dopamine	pos	0	81400	59100	108000	121000	79100	133000	100000	89000	42800	376000	138000	74400	87200	60900	39100	124000	104000	74100	83800	2660000	82200
97	Nicotinic acid	pos	0	1020000	1830000	1850000	2020000	745000	1850000	1930000	1810000	1550000	3550000	1210000	1560000	1790000	1240000	808000	8260000	1990000	454000	1640000	988000	599000
98	Pipecolic acid	pos	0	31700000	39300000	31000000	35200000	31000000	37400000	34000000	38100000	35500000	34600000	33700000	32200000	38300000	28300000	11000000	23000000	29400000	23600000	34600000	27000000	24500000
99	p-Formylphenol	pos	0	10300000	14200000	14000000	16400000	9050000	14900000	13800000	12700000	13700000	20100000	14300000	13000000	14300000	10900000	7640000	24900000	15700000	5680000	13400000	9800000	7650000
100	Xanthine	pos	0	2930000	1520000	2700000	3940000	1910000	3790000	2780000	2500000	847000	5650000	4630000	2540000	2400000	2480000	832000	4430000	2490000	2260000	3240000	4240000	2860000
101	Methyl 2,4,6-trihydroxybenzoate	neg	2	7720	2010	10900	10900	8950	11200	4100	2750	7850	2420	5490	7010	7360	7570	3200	5250	8350	2340	9540
101	Deoxyadenosine monophosphate	pos	4	411000		752000	1190000		725000	567000	731000	588000	2560000	799000	582000	694000	384000	120000	2580000	699000		973000	284000
102	Uridine	pos	0	4030000	6210000	5830000	5420000	3920000	4570000	5320000	4220000	6130000	5200000	6460000	2560000	3120000	2410000	15600000	5930000	4670000	2080000	3500000	4010000	3180000
103	Purine	pos	4		3860		2320	1450	2730	4050	7600	8770	12800	4890		6680	2850	3900	4760	2380		2880	54100	2470
104	4-Hydroxyproline	pos	0	42100000	64700000	45800000	55200000	35700000	57300000	61900000	70300000	57600000	82800000	53300000	59400000	62300000	47000000	4630000	73000000	63600000	29200000	63900000	28400000	38600000
105	dCMP	pos	9	29900						37100		46000			44400	48300	47800		78000	53600	12600	53500	32100	16600
105	1-(2-Furanyl)-1-pentanone	neg	7	2950	1540	1840	1620		1890			2610	3160			1560	3500	3300			3640	2670	4780	1770
106	3-Hydroxyphenylacetate	neg	11		3360		789			1540	3460		2320	3320	2030	2670				2870			1890
106	Jacobine	pos	0	20900	17200	36900	29000	33700	46300	22400	28600	12500	26200	28100	22700	28900	20400	99400	10900	47900	32300	25500	10800	30100
107	L-Alloisoleucine	pos	0	37700000	56000000	35500000	47100000	25400000	45300000	51400000	53300000	43600000	74700000	38000000	41000000	45200000	30600000	2630000	61800000	43900000	13700000	49400000	16700000	22200000
108	L-Norleucine	pos	0	42900000	65800000	44700000	56000000	33300000	56700000	62200000	72600000	59900000	83600000	52300000	59900000	63400000	43800000	4570000	72900000	61300000	27500000	64700000	28600000	38800000
109	Piperidine	pos	0	5230000	7240000	4580000	5760000	3070000	5970000	6700000	7810000	5650000	9710000	4660000	4860000	5820000	3940000	409000	7790000	5550000	2070000	5980000	2250000	3000000
110	Glutaric acid	pos	0	42700000	54500000	38500000	48100000	31900000	53900000	56400000	57100000	49900000	67900000	48600000	55400000	56700000	44500000	4220000	63400000	55100000	25000000	60400000	27400000	36800000
111	LPC 3:1	pos	0	275000	201000	161000	251000	117000	165000	256000	137000	214000	202000	164000	340000	267000	145000	9100	267000	233000	60000	280000	79600	62300
113	N-Acetylneuraminic acid	pos	0	19200000	25800000	33400000	28800000	22000000	28900000	29000000	28300000	21900000	43600000	29600000	29400000	30400000	25700000	18300000	62700000	35300000	13100000	28800000	17000000	17600000
114	Hexestrol	neg	3	9280	5950		21200	2910	11400	5350	4400	3200		4750	4270	6220	2390		11900	4290	3980	4510	4350	4910
114	D-Pipecolinic acid	pos	0	64400000	54100000	60500000	60300000	49300000	57700000	57800000	67400000	48000000	67700000	48300000	54500000	45400000	41600000	1860000	74200000	51300000	21000000	46300000	22400000	29100000
115	p-Tolyl Sulfate	neg	4	4020	2490	8510	7550	5320	4280	4000		907	4210	2920	6110		5330		4440	8640	5370	3020		5290
115	3-Hexenedioic acid	pos	0	1170000	1140000	1070000	1290000	890000	1060000	1170000	1080000	842000	1030000	1110000	701000	744000	584000	1690000	1060000	738000	385000	607000	1240000	509000
116	Senecioic acid	pos	0	1550000	1400000	1420000	1600000	1210000	1400000	1520000	1240000	1240000	1450000	1410000	1190000	1360000	1090000	1390000	1520000	1410000	587000	1300000	1140000	866000
116	Tetrahydroalstonine	neg	0	78300	51800	71000	60500	45100	90300	24000	103000	71100	53200	192000	220000	161000	160000	13500	270000	60100	222000	244000	33000	139000
117	2,6-Dihydroxybenzoic acid	pos	4	137000	121000	94900	99600	69400	102000	99200	94400	96500	165000		53800		95200		92700	66500	67600	92500		77500
118	Benzophenone-2	neg	1	16000	15000	12100	11400	15300	8490	5860	8860	56900		16600	13300	13400	8330	36000	42400	16400	17300	18300	11400	13500
118	ACar 4:0	pos	0	6440000	12100000	11800000	12400000	8140000	11900000	12000000	11700000	11600000	23200000	10100000	8750000	11700000	8950000	20000000	16400000	14700000	5800000	9810000	14900000	5650000
119	Platyphylloside; 1,7-Bis(4-hydroxyphenyl)-5-oxo-3-heptanyl ?-D-glucopyranoside	neg	6		321	399	313		289		183		234	392	282		203	297		150	114	184	138	266
119	Pyridoxal 5-phosphate	pos	1	13200	10200	9510	8590	8130	1780	5730	5880		18100	3410	9020	4140	15800	4230	7870	16100	5210	13400	9770	6030
120	Glucose 6-phosphate	pos	0	6950000	6780000	7800000	10100000	6240000	9010000	8020000	8700000	8340000	9950000	8180000	9820000	8610000	9010000	10800000	5790000	9030000	5250000	9380000	4680000	5950000
121	O-Butanoylcarnitine	pos	0	1340000	2710000	2750000	2760000	1350000	3270000	3220000	2700000	2130000	5490000	3860000	2350000	2970000	2450000	5100000	4350000	3500000	1420000	3320000	3490000	1420000
122	Calcitetrol	neg	8	951	1350	708	468			1160	742			473			719		1170	813	717		1330	656
122	Xanthosine	pos	1	149000	106000	166000	159000	159000	196000	258000		99200	865000	339000	184000	226000	111000	207000	66400	195000	127000	286000	1220000	219000
125	Ecgonine	pos	0	1290000	1360000	1370000	1720000	1150000	1720000	1310000	1320000	1180000	1150000	1480000	1200000	1130000	1270000	390000	1490000	1280000	823000	1120000	949000	922000
126	Pentadecanoic acid	neg	0	739	522	1020	905	552	1510	1150	919	1520	1610	1290	498	1080	536	1170	1920	2060	314	841	1110	1580
126	Kynurenine	pos	0	1720000	1200000	1160000	1560000	1130000	2550000	845000	309000	703000	809000	1190000	845000	1270000	1580000	42300	1130000	467000	635000	2130000	674000	509000
127	N-lactoyl-Isoeucine	neg	10	201000	6270	9530	16600	9310	13200	20500	12900		22200						15000					11900
128	Sebacate	neg	9	192000	10600	9040	15200	8170	12400	22300	12100		29800	5910					19000					11800
128	Inosinic acid	pos	1	1920000	2970000	2820000	2390000	2300000	2650000	3750000	2470000	2420000	3440000	2380000	1820000	2000000	2900000		2250000	3250000	1600000	2660000	1680000	2320000
129	Adenosine monophosphate	pos	1	21400000	32800000	32600000	28000000	22900000	30700000	43700000	28100000	28900000	35500000	29100000	23100000	25600000	31800000		25900000	35300000	20400000	30900000	21700000	27300000
130	Phe-d5 3	pos	0	1540000	1900000	1590000	1510000	978000	1510000	1010000	1590000	1180000	1600000	626000	957000	721000	605000	331000	808000	649000	403000	671000	576000	566000
131	Phthalic acid	pos	7	329000		394000		215000				156000	162000	288000		72000	609000	184000	317000	136000		199000	100000	528000
133	4-Methylcatechol	pos	0	20400	23600	20400	20900	22200	26900	18900	29700	24700	25800	16400	18000	20500	18300	6030	14200	14100	13100	11100	14200	15900
134	Diethylthiophosphate	pos	1	247000	247000	273000	295000	219000	260000	228000	286000	216000	172000	229000	187000	185000	123000	56900		268000	88800	225000	118000	113000
135	Gallic acid	pos	0	2180000	2740000	2770000	2620000	1950000	2830000	1990000	2610000	2520000	2440000	1780000	1940000	1790000	2160000	1250000	1560000	1990000	1070000	1670000	1730000	1270000
137	Guaiacol	pos	0	17000	33200	27500	36000	28400	24500	23900	25200	31000	29300	23600	27400	20700	30900	13700	20500	20200	12100	17500	20600	13800
138	L-Phenylalanine-d5	pos	0	79100	125000	123000	89700	74800	92800	91900	106000	85100	80100	65300	122000	64400	105000	46600	69900	68100	40800	47600	65200	48800
139	FFA 24:4	neg	8	20500		15500		14600			23800		96200	23200	26100	20400	10400		20800	25400	20800	15500
140	Taurine	pos	1		10800	14800	14300	4080	13400	4150	13700	9260	11600	6400	14300	5180	8510	3500	11500	6750	7430	5690	9470	8610
141	Phe-Trp	pos	0	176000	773000	978000	975000	335000	696000	1190000	459000	1400000	1580000	1900000	556000	1120000	371000	44100	3970000	3150000	83800	545000	7770000	229000
142	3,4-Dihydroxybenzeneacetic acid	pos	8		10100	8340			2560	6740			11000	3190	3560	2920	2570	4690	8550			3430		2920
143	AOZ	pos	0	1720000	2510000	1640000	2120000	1050000	2020000	2110000	2840000	2040000	3710000	1610000	1300000	1610000	994000	78800	2970000	1620000	588000	1710000	652000	710000
144	Cinnamic acid	pos	0	1010000	1740000	1040000	1490000	738000	1230000	1350000	1930000	1370000	2510000	1190000	1240000	1370000	916000	66400	2510000	1500000	564000	1400000	552000	674000
145	Desaminotyrosine	pos	0	13900000	24900000	15800000	20900000	10700000	18800000	21300000	27400000	21600000	36700000	18500000	18400000	21300000	15600000	1050000	36200000	21900000	8630000	20400000	8940000	11500000
146	Indoline	pos	0	4170000	6060000	3890000	4830000	2590000	5220000	5790000	7080000	5280000	10200000	4950000	4530000	5300000	3170000	189000	10100000	5380000	1970000	5850000	1920000	3490000
147	Perillic acid	pos	0	14600000	22500000	15200000	20700000	8930000	19000000	20800000	28000000	19700000	36200000	18100000	18700000	22800000	13900000	1050000	33100000	21300000	8770000	21700000	8900000	11100000
148	L-Phenylalanine	pos	0	45000000	72600000	55900000	54600000	35600000	64800000	67000000	74300000	62700000	93200000	56700000	56500000	59100000	45000000	3590000	93800000	64600000	26800000	64600000	31800000	35000000
150	3,4-Methylenesebacic acid	neg	0	357000	233000	628000	457000	224000	573000	299000	147000	123000	369000	610000	1000000	1080000	838000	135000	1970000	491000	1080000	551000	104000	686000
152	(-)-erythro-Anethole glycol 1-glucoside	neg	12						414	244	119			186		142	379		369				566	490
153	Valerolactam	pos	0	14400	24900	21400	20600	12000	17700	18100	18100	18900	35200	22900	32900	23900	16200	10900	42800	17300	8630	19700	13000	12100
154	ACar 5:1	pos	0	141000	168000	164000	229000	86500	149000	160000	145000	163000	310000	342000	257000	197000	166000	335000	866000	399000	134000	345000	210000	86000
155	lysoPC 22:6	neg	7	294	399	503		293	393	747			784	876	297	388		590	613		334			416
155	2,6-Dimethoxyquinone	pos	6	395		430	742	563	895	516		526	842	373		706	694	522		413			780	421
156	Trp-d5 2	pos	0	1070000	1540000	1540000	1660000	1120000	1830000	1310000	1830000	1670000	1710000	1290000	1240000	1410000	1480000	13500	1160000	1330000	438000	1140000	1360000	781000
157	2-Methylhippuric acid	pos	1	7630	12000	13400	13000	8370	13500	7690	12000	10600	8070	11900	9050	11100	8750		6820	9200	3370	9150	9290	7260
158	3-Methyladenine	pos	0	30000	47700	50500	50600	41200	50000	47100	48100	47100	44600	36300	46100	36600	45300	8070	29100	41600	12600	33700	46600	5830
159	2-Methoxyacetaminophen sulfate	neg	3	6810	3820	3700	4020	6600		8150	4120	4350	1430	3950	4770	7720	6050			3730	4710	1350	6390	5500
159	5-Hydroxyindoleacetic acid	pos	2	45100	74000	72400	83300	50800	86700	59000	74700	68800	78600	53000	46900	68900	66400			48800	21000	47500	65200	30700
160	Actinidine	pos	0	3240	3380	4840	3720	3250	3930	2740	3500	4460	4960	3760	4550	3550	4770	456	3000	3000	2070	2830	4760	2730
161	N-Acetylmethionine	pos	0	600000	804000	822000	879000	588000	939000	740000	923000	810000	848000	665000	706000	719000	706000	15200	556000	632000	221000	634000	702000	356000
162	Semiamitraz	pos	2	20900	16000	16700	9690	19300	19000	15100	11800		12000		15100	15800	11200	10100	9650	19600	20200	20100	20700	4770
163	Tryptophan-d5	pos	0	3750000	5360000	5370000	5480000	4220000	5350000	4190000	5930000	5250000	5090000	4380000	4430000	4680000	4520000	81200	3450000	4310000	1400000	4020000	4300000	2310000
164	2-(Octylthio)ethanol	pos	0	4760	8000	10100	9960	5690	9690	8750	8920	9170	10200	6420	7810	8150	7870	2330	4060	7770	2680	7330	5270	5370
165	Chalcone	pos	0	2900	2250	4690	2600	1210	1860	2920	3850	2560	2310	5380	3410	1080	2210	1390	2320	1690	1140	2350	1450	1130
166	DEPA	pos	3	4160	2550	2050	2130	1260	4130		3310	5640	3820	2670	2750		1970	1040	1190		745	3600	3490	2360
167	N-Phenethylacetamide	pos	1	1550	2110	1160	1830	649	2750	1590	1540	1120	1480	980	1050	2340	1280		1570	1630	1100	1010	2480	881
168	M-DAP	pos	2	10700	8460	9820	6040	4860	9920	7820	11100	9050	13300	7650	9060	8080	9960			4050	5760	5000	5760	3250
169	Allantoin	pos	1	37200	49300	35600	47500	23000	37300	51000	54100	34100	78600	40600	39600	43200	26100		75700	40000	14800	46100	16600	19400
170	D-(+)-Octopine	pos	4	2540	4980	3700	2390	1290	2790	3610	2660	2140	3950			1490	722		2010	1030		831	776	436
171	Homo-L-arginine	pos	0	456000	792000	558000	710000	360000	657000	872000	944000	617000	1580000	801000	847000	991000	668000	16800	1580000	970000	292000	1010000	244000	411000
172	Indole	pos	1	556000	956000	722000	862000	411000	763000	998000	1040000	718000	1550000	720000	791000	879000	605000		1600000	772000	284000	949000	228000	345000
173	Indoleacetic acid	pos	0	10300	43200	35400	55500	33700	72000	92600	111000	73600	199000	277000	299000	326000	240000	2040	580000	363000	124000	415000	119000	146000
174	Taurodeoxycholic acid	neg	5	1710	3300	1420	724	1690	1480	457	1830	653	1010		1190	1040	1330				695	514		831
174	Lipoamide	pos	0	238000	404000	304000	334000	159000	299000	370000	394000	257000	621000	268000	299000	337000	222000	815	548000	285000	87700	345000	77600	123000
175	L-Tryptophan	pos	3	6760000	6030000	4000000	8140000	4590000	1630000	7570000	6710000	5350000	10400000	6900000	5230000		3770000		83600000		1930000	4860000	1790000	1070000
176	cyclo-(Val-Leu)	pos	3		2530	2690	3040	669	2700	3050	4620	3030	5460	1690	1700	2420	2330		3700	1730	1140		608	1150
177	Indole-3-carbinol	pos	1	434000	392000	361000	397000	319000	341000	390000	364000	188000	505000	330000	317000	358000	224000		528000	313000	213000	367000	97500	169000
177	FA 18:3	neg	0	72400	209000	40200	76500	35800	41100	75800	75000	14300	58200	81700	34700	32800	24500	12900	64900	22600	22600	15300	21800	20100
178	ANDS/DHTS	neg	6	15200		22000	15200		47000		31300		10400	37600	48500	23200	40300	6860	37600	13800	35500	34600
178	Leucine	pos	1	5790	6560	7090	6450	3800	5280	9060	7580	5880	8270	8240	7460	8330	5410		11500	5160	2490	6620	2380	3580
179	β-Nicotyrine	pos	0	334000	448000	328000	369000	199000	329000	436000	430000	296000	648000	312000	405000	450000	297000	1420	655000	374000	135000	441000	110000	189000
180	Indolelactic acid	pos	1	112000	164000	128000	161000	74400	140000	186000	183000	126000	295000	135000	155000	180000	110000		301000	160000	46900	180000	41400	70700
181	Dimethylguanosine	pos	0	890000	2900000	1550000	1150000	934000	1270000	2250000	2010000	1340000	2110000	2060000	2220000	2230000	2100000	200000	4660000	2350000	1080000	1840000	837000	1010000
183	N-Undecanoylglycine	neg	4	2330	1390	1760	1660	803	2700	1230	807	1820			3140		1740	2600		1100	1950	1820	2430	1620
183	Methylbutyroyl-CAR	pos	0	541000	550000	846000	816000	262000	641000	728000	471000	850000	1370000	792000	687000	580000	424000	743000	1520000	641000	282000	774000	454000	277000
185	D-Xylulose 5-phosphate	neg	0	5680	3710	4020	7100	2110	4950	4770	6670	10300	11700	4670	4080	4240	4270	10300	9460	4550	6240	8760	4210	6440
186	2-Methylbutyroyl carnitine	pos	0	631000	581000	951000	878000	299000	657000	818000	687000	1040000	1540000	921000	714000	635000	440000	813000	1640000	715000	265000	946000	613000	290000
187	Glycochenodeoxycholic acid	neg	6	3530	7340		1220	2020	2060		2980		1450	7100	1910	1150	1730		2620		533	2360	1250
187	ACar 5:0	pos	0	4870000	5150000	7490000	7550000	2570000	5600000	5800000	3630000	8230000	12000000	5650000	5270000	4370000	3070000	6040000	9310000	5270000	1650000	5330000	4100000	1730000
188	FAHFA 38:3	neg	2	26600	40500		22300	14000	18800	30900	31900	16600	31900	61500		24400	15100	23600	5480	7020	16900	1880	16400	20000
188	γ-Glu-Leu	pos	0	5670000	8380000	5210000	9520000	3940000	8320000	9580000	11900000	7010000	23500000	7870000	13400000	11100000	7370000	504000	22300000	13000000	3530000	13200000	4890000	5580000
189	Phe-Pro	pos	1	26600	34100	29700	46000	17800	20100	55600	44300	33700	41300	43300	43200	37800	18800	89500	61600	44100		43400	29500	14700
190	N-Acetyl-L-methionine	pos	0	137000	227000	219000	243000	106000	175000	231000	246000	243000	389000	192000	202000	252000	199000	55200	368000	324000	57000	263000	143000	76000
192	Caffeine	pos	0	82100	274000	76800	174000	82500	137000	175000	161000	111000	181000	136000	82700	98700	95800	746000	158000	78200	36800	109000	154000	45500
193	ACar 6:0	pos	0	2090000	3150000	2570000	4780000	2010000	2860000	2850000	3360000	3070000	4860000	8180000	11000000	5310000	3510000	11200000	26200000	13000000	3880000	7980000	5730000	3940000
194	Hippuric acid	pos	0	121000	220000	187000	137000	25000	159000	367000	97500	174000	675000	939000	321000	570000	530000	493000	1970000	806000	169000	1060000	508000	420000
195	Indole-3-propionic acid(IPA)	pos	0	57400	75800	78800	110000	63600	105000	74600	92900	96600	229000	78800	130000	151000	61700	12200	190000	146000	29200	96100	42200	60300
196	PHE-AC-GLN-OH	pos	0	1620	3140	2010	4850	2270	6670	4540	3910	3520	8070	4940	15400	12600	20500	8090	21700	14700	5030	17200	18200	9140
197	Riboflavin	pos	0	32100000	24600000	47000000	54100000	31300000	50100000	47000000	51800000	44700000	59700000	51700000	45400000	52000000	38700000	4990000	69200000	59200000	22200000	48300000	34600000	30300000
199	3-α,20-α-dihydroxy-5-β-pregnane 3-glucuronide	neg	6	561		446	428	706	606	880	480	887			734	825	403	945				755	345	679
199	Aspidocarpine	pos	0	457000	440000	151000	161000	176000	183000	143000	153000	1400000	197000	188000	193000	159000	179000	201000	180000	176000	154000	193000	274000	151000
200	DHC	pos	0	425000	377000	130000	134000	147000	161000	117000	135000	1220000	156000	181000	183000	146000	168000	198000	172000	168000	155000	190000	270000	145000
201	Hydrocortisone 17-valerate	neg	1	193000	19700	5620	936000	7370	2600	11000	7590	4390	2900000	12700	4790	3170		2350	72000	4320	5300	35000	2840	11700
202	Piperidione	pos	0	15600	18100	21300	38800	32900	29400	26500	33500	28200	41800	26600	45200	29000	27900	16100	27400	66300	13200	43900	35600	17300
203	3-Pyridylacetic acid	pos	0	25000	64300	43700	35800	22400	51300	22500	26000	17800	47300	33800	30700	21500	33400	19400	76600	31900	15200	41800	13200	8360
204	m-Aminobenzoic acid	pos	0	22500	64200	43100	37400	14300	42400	26400	28100	17400	42100	30400	29100	22200	34600	22700	77800	28100	11400	44300	13400	9460
205	5-Hydroxyindole	pos	12				1240			1490		951		1700	1810	1000			2070				1460	1080
206	2-Hydroxyquinoline	pos	2	3740	4110		1970	2600	4410	18300	1560	8280	41700	33700	20400	18800	19900	4960	204000	27800	5390		4000	14000
207	PA 32:0	neg	9		782	742	879	1350	1130				580		1350			2120	930	1740	1280			1700
207	4-Guanidinobutanoic acid	pos	7	674	718	440		629		749			2040	1440	990	769			8690	1710		522	227	800
208	ACar 8:1	pos	0	695000	983000	1060000	1200000	620000	779000	468000	535000	777000	656000	1250000	1680000	1710000	1240000	3300000	3910000	1860000	541000	1420000	994000	491000
209	Guanidinoacetate	pos	0	3680	4290	2530	2950	3510	4940	1470	4020	7540	5510	2630	2120	1950	1730	2180	10900	3600	1370	2830	1880	396
210	ACar 10:2	pos	0	20900	21400	25600	36800	16100	20200	16200	18000	15300	26400	28100	38100	33400	18100	205000	103000	49500	15400	37600	18300	9920
211	Glutamylvaline	neg	5	50000	51700	49700	49900	19500	42900	46400		2900		40200	46200	50100	40300	43900			17700	3070	5480
211	ACN-OH	pos	0	240000	322000	396000	455000	220000	356000	194000	251000	175000	415000	366000	436000	526000	322000	342000	1350000	574000	157000	603000	256000	155000
212	11'-Carboxy-α-chromanol	neg	2	4340		3410	3630	2600	3730	2580	1940		1990	5050	5200	4420	3840	2410	2160	5170	2430	2090	5490	1030
212	Carnitine C8:0-d3 4	pos	0	474000	782000	749000	849000	600000	899000	694000	870000	901000	784000	772000	827000	897000	924000	995000	649000	816000	294000	770000	894000	419000
213	Acar 9:1	pos	0	44400	46700	85400	60200	22800	48400	57000	33000	40100	61000	53400	41300	203000	64200	73200	283000	93300	22000	42600	24000	22200
214	Acar 10:1	pos	2	202000	135000	347000	520000		250000	125000	160000	63700		182000	189000	180000	107000	1530000	843000	378000	56400	105000	21400	74200
215	Pimelic acid	pos	0	223000	79900	77000	79500	92000	91200	89500	82400	66700	78500	83100	79900	80100	84600	120000	62500	76900	114000	77500	101000	116000
216	3-Indolepropionic acid	pos	0	31800	73400	105000	33700	15200	42300	195000	50300	6370	63200	33600	43400	45000	45400	7150	53400	17500	14600	28200	21000	48000
217	Stearic acid	neg	1	4490	5890	5910	4940	5280	3940	3930	6490	7540		8340	6490	6550	4530	5450	3010	5410	5650	6090	6940	4280
217	Androsterone	pos	0	16000	11800	8130	8910	8790	6960	8280	7890	5750	7240	15900	8170	9500	8720	18200	5970	7230	8650	7440	10500	10700
218	FA 20:2	neg	11	1480			1380	1570		1750	2280		3700		1110		1360		3760	1260
218	O-Methylsinapic acid	pos	6	82800		55400	87900	57400	83000	54600	54800		78300	36100	55300	62400			115000	71700		50100		70400
220	Carvyl propionate	pos	0	274000	177000	158000	173000	177000	154000	181000	224000	158000	135000	169000	138000	179000	124000	180000	147000	193000	160000	183000	288000	163000
221	ACar 10:0	pos	0	952000	732000	1150000	2420000	1110000	1140000	858000	752000	423000	2260000	826000	793000	545000	679000	2680000	1350000	953000	251000	630000	169000	293000
222	ACar 10:0-d3	pos	0	1730000	2640000	2500000	2650000	1920000	2640000	2380000	2740000	2970000	2390000	2260000	2640000	2670000	3010000	3480000	1460000	2350000	896000	2450000	2660000	1410000
223	Carnitine C10:0-d3 3	pos	0	247000	373000	380000	385000	282000	383000	339000	387000	409000	342000	326000	379000	391000	433000	532000	211000	339000	135000	358000	387000	202000
224	12OH-JA	pos	0	8080	4690	5280	6120	6600	5560	6120	5870	5450	4370	5920	5060	5930	4490	5280	4460	5800	5200	5060	7590	3830
225	9-Oxodecyl-acetamide	pos	0	10100	6480	7430	6390	6360	6180	5460	7640	5650	4900	6690	5250	7090	6400	9950	4670	6560	7330	6670	8820	7590
227	11β-Misoprostol	pos	0	850000	580000	357000	453000	336000	308000	526000	355000	369000	350000	1030000	375000	455000	385000	896000	288000	369000	378000	359000	509000	398000
228	LDAO	pos	0	1620	2920	1400	2270	880	1680	3230	1480	880	2090	4920	1340	2370	1040	1870	1950	1160	1040	1600	4260	1930
229	ACar 12:1	pos	0	103000	107000	155000	243000	97400	128000	56700	85200	58600	233000	171000	95200	79800	84600	891000	315000	147000	34000	82900	153000	41600
230	Ormosanine	pos	0	2110000	1230000	777000	849000	847000	786000	842000	795000	812000	807000	1580000	826000	900000	887000	1640000	666000	755000	959000	875000	1070000	922000
231	CCG-48252	pos	10	4360	2520	1780			1140		1040			1570				4960			2080	796	2620	1070
233	ACar 8:0	pos	0	15700	6510	5420	5500	6540	5370	7730	6380	4750	4520	6750	4450	4220	5690	5940	4360	5630	4910	4430	6350	5410
234	Glycohyocholic acid	pos	1	49800	3300	1260	267000	1110	764	4110	4280	7280	1660000	5570	1250	2520	728		87400	4600	812	2570	1660	2760
234	FA 22:3	neg	0	231000	168000	275000	237000	384000	253000	130000	296000	205000	88500	250000	269000	229000	183000	23800	525000	545000	244000	236000	19600	224000
235	2'-Hydroxy-4'-methoxychalcone	neg	11				132	171			159		197			196	201	198	394		248		229
236	7β,12α-Dihydroxy-5α-cholan-24-oic acid	neg	8	3170	7330	1230	6590	927		2060	1420				5600	2310	1040				753	1490	600
237	PS36:0	neg	14		362		296							533			1320	1600	589					847
237	Glycocholic acid	pos	5	412	2580	340	1770	177		456	401	642	8770	1630	557	586		591	1700	448	203
239	Estriol	pos	8		1330	1600	903	593	1490	631		1530	1370			632		308				1480	420	662
241	ACar 14:2	pos	0	81100	114000	151000	101000	88300	97800	68200	96000	24600	247000	136000	81100	77800	74000	674000	236000	134000	30500	68700	92700	31600
242	ACar 13:1	pos	0	151000	249000	190000	156000	83900	108000	123000	126000	146000	128000	151000	110000	80700	45300	189000	208000	118000	30500	81500	55700	51700
243	dibutyladipate	pos	5	1230	1620	1850	2760		3620	2890		8010	1340	2640		2490			3020	715	1890	2080	3690	2000
244	LPE 20:4	neg	3	5260000	31600000	11000000	11700000	4500000	6520000	23200000	14200000	7340000	1700000	39800000	11300000	11800000	3860000			1460000	1380000	784000		1260000
245	LPC 22:6	neg	0	36000	44200	46100	36300	23800	30700	35400	59500	15100	44800	133000	37000	60200	31900	53400	74400	66500	39100	26400	29800	35100
245	ACar 12:0	pos	0	1140000	2130000	1170000	1700000	1030000	1550000	1330000	1770000	1250000	3640000	3430000	1460000	1060000	1080000	6170000	2700000	1670000	454000	1470000	3070000	546000
246	ACar 16:4	pos	11							8310	7790						8930	70900	75700	41600	5070	13200	27600	4530
246	LPE 20:2	neg	3	472000		3240	2040	62000	3070	2920	2720	397000	1630	10100	4150	20100	6720	3440			11900	3530	2240	5000
247	ACar 14:1	pos	0	587000	1120000	749000	971000	535000	758000	581000	1060000	485000	2120000	2370000	696000	598000	507000	5540000	1820000	1040000	195000	931000	2310000	251000
248	Cer d18:1/16:0	pos	9	7110	22200				3330	10200	6440	250000	41200	23700			10300	116000				12900	26100
249	PA 34:2	neg	10		7030	3960	4740	5480		3490							3010	7050	2250		5270	3740		4900
249	Sphinganine	pos	0	507000	267000	158000	168000	140000	127000	214000	165000	148000	175000	363000	140000	198000	143000	175000	111000	125000	134000	115000	172000	131000
250	ACar 9:0	pos	0	32100	19100	11200	14000	9860	8620	15000	11200	11200	9410	33100	10300	17900	10700	11200	6160	12600	10000	9640	15400	10600
251	PA 36:2	neg	7		2780	3600	3580	3360	6050	4320		2230	2020		2610		5010	4740			2810	3050		1810
251	Dihydrosphingosine	pos	0	580000	307000	174000	194000	136000	139000	257000	177000	150000	186000	433000	136000	256000	173000	221000	133000	152000	185000	131000	217000	169000
252	LPA 20:4	neg	0	514000	791000	369000	366000	290000	359000	398000	346000	373000	200000	444000	701000	334000	361000	678000	284000	398000	354000	230000	358000	421000
253	TCA	pos	0	330000	145000	12500	2110000	350000	36700	39200	18900	6020	4300000	105000	19900	8080	7360	13100	1180000	146000	13200	69600	27400	19700
254	LPE 22:5	neg	1	37300	1250000	1540000	1530000	1190000	999000	440000	741000	1210000	211000	1640000	1680000	5210000	2000000	958000		314000	817000	333000	348000	263000
254	Cholic Acid	pos	0	235000	130000	6850	1470000	11900	4940	36800	31700	6180	5240000	226000	81500	101000	11200	67000	750000	79400	30300	14200	91700	171000
255	ACar 16:2	pos	0	203000	435000	358000	346000	225000	301000	338000	230000	53900	887000	899000	302000	261000	208000	1030000	881000	503000	94100	238000	333000	90100
256	LPC 12:0	pos	0	67800	90700	124000	126000	44400	105000	199000	88000	164000	292000	222000	120000	179000	139000	44800	441000	214000	31000	117000	124000	53300
257	PE 38:5e	neg	9		1280			965		1960	1590	1210	2690		5930	11500	18400					13300	11500	22600
257	LPC 12:0-2	pos	0	82500	93900	140000	140000	48600	115000	211000	96000	193000	305000	250000	126000	200000	139000	51700	484000	242000	33000	132000	136000	61600
258	Cer-NS d42:1-sn1	pos	8		1380	3330		8610		2650	6490	3970	2760	3640		897	2890		1410				1980	2710
259	FAHFA 34:2	neg	2	3930	1950	28100	1730	1160	2040	1030	2150	1850		1280	1470		16800	1250	2250	1550	1170	732	1500	1370
259	ACar 14:0	pos	0	4700000	18300000	5190000	10300000	4220000	6420000	9870000	9550000	5240000	17700000	25900000	5730000	5390000	3740000	11900000	10500000	7060000	1270000	4680000	14000000	1820000
260	Biliverdin	pos	0	1040000	813000	2660000	6760000	1470000	3620000	1890000	2260000	1570000	9840000	2770000	1800000	4290000	1130000	52200	11900000	4940000	720000	1660000	1790000	1620000
260	LPE 20:3	neg	0	197000	6110000	538000	429000	205000	247000	1190000	506000	293000	185000	4210000	627000	511000	217000	921000	204000	242000	217000	208000	773000	265000
261	lysoPC 16:1	neg	5		322	200	370	297	298	1370	202	239		189	197	147			45.7		320	323	332	215
261	11-Eicosenoic acid	pos	0	106000	29700	34400	50100	25600	32900	30600	32400	80900	44300	49800	31300	27600	31900	36100	29100	28400	22000	30100	29100	19800
262	ACar18:3	pos	0	91700	174000	111000	150000	66800	105000	94500	51300	11500	252000	548000	155000	159000	57300	376000	499000	261000	37000	69800	152000	43200
263	13-HODE	neg	0	7480000	11500000	5040000	6330000	4230000	6640000	7670000	9080000	7210000	5790000	5980000	10600000	6560000	6680000	4760000	10300000	6660000	7970000	7710000	6460000	5560000
263	ACar 16:1	pos	0	2090000	9350000	3410000	4670000	2250000	3410000	5870000	2800000	1680000	7810000	25900000	5210000	5250000	2810000	21600000	12300000	8330000	1440000	4110000	13600000	2040000
264	ACar 15:0	pos	0	166000	686000	182000	447000	158000	248000	496000	342000	188000	667000	1600000	250000	276000	168000	580000	456000	342000	63400	157000	577000	93300
266	Acetylepisamarcandin	pos	0	100000	66800	58300	58400	50800	52800	69000	64300	30800	47400	289000	52800	63500	56400	144000	41000	68300	41900	64100	77500	45600
267	9,10-DHOME	neg	3	13500		7380	6420	12700	11000	14100	9900		6270	15700	16500	6510	7150		7550	13100	11200	17900	12200	11800
268	PEtOH 36:3	neg	12	1440	871			1760		1270	1370			2320		1390	2070						2510
268	Linoelaidyl carnitine(C8:2-CN)	pos	0	127000	682000	234000	363000	146000	239000	500000	172000	65900	719000	1730000	426000	369000	165000	716000	915000	623000	105000	179000	436000	99600
269	ACar 18:2	pos	0	1260000	6240000	2230000	3190000	1390000	2230000	4460000	1530000	619000	6610000	15900000	3730000	3630000	1580000	6330000	8350000	5710000	1080000	1790000	3990000	986000
270	FAHFA 38:4	neg	9	761		961	662	742	978					669	847	2120	3070			902			1500	1670
270	ACar 20:4	pos	0	787000	3060000	1920000	2040000	992000	1310000	3530000	996000	241000	2440000	7210000	1820000	2430000	558000	568000	5900000	3770000	415000	629000	833000	610000
271	Cer(d18:0/18:0)	neg	6		113	152		506	211	294		196	531	175	476	424				377	126	310	218	1220
271	LPE 19:2	pos	0	849000	709000	1210000	2060000	636000	1300000	2170000	1220000	1150000	3710000	2950000	1480000	1860000	1630000	1070000	4770000	2820000	432000	1250000	1120000	559000
273	LPA 20:2	neg	1	364	2120	776	667	879	1440	792	2020	1490	687	1620	1890	1140	1720	928	1750	1660	2460	1360	2160
273	Carnitine C16:0-d3 4	pos	0	67600	564000	113000	175000	79200	88200	296000	202000	122000	167000	543000	118000	174000	120000	151000	68100	108000	25900	77400	196000	43800
274	LysoPE(22:5(4Z,7Z,10Z,13Z,16Z)/0:0)	neg	6	1600	3950		2520	1220	533	1630	2060			3190	902	675	834	1350		1020	1310		1150
274	ACar 16:0	pos	0	167000	738000	196000	437000	148000	273000	569000	365000	221000	701000	2080000	347000	431000	241000	569000	655000	516000	85700	246000	740000	110000
275	8(R)-Hydroxy-(5Z,9E,11Z,14Z)-eicosatetraenoic acid	neg	0	16800	31200	11800	5580	10400	2960	17200	18100	207000	7390	17700	15400	11800	22100	30400	17700	12900	20200	17400	20600	8620
275	ACar 20:3	pos	0	62800	268000	166000	152000	65300	96300	295000	63700	21500	217000	730000	176000	247000	61400	104000	720000	464000	40400	57000	111000	65600
276	lysoPC 22:4	neg	4	961	408	867	1170	813	609		584			4030	244	1500	885	574		714	1030	450	390	871
276	LPC 14:0	pos	0	9640000	26100000	15600000	18900000	6570000	12100000	29500000	15700000	22300000	41000000	41900000	16400000	19400000	15400000	15300000	37200000	25800000	3880000	14400000	20400000	7530000
277	LPC 14:0-2	pos	0	11600000	29700000	20300000	24400000	8260000	16600000	36100000	20400000	28600000	46300000	48700000	21400000	26000000	19800000	25000000	43800000	32600000	5360000	19200000	25700000	9470000
278	LPG 9:0	neg	8		5680	4500	3340	5800	6050			6170		5800	4600	6260	6610		6440	5000				1540
279	LPC 17:2	pos	4				59400	13400	27900		39400	43500	212000	121000	36200	52200	44900	52600	134000	61100	9750	39500	40800	18100
280	LPC 18:3-sn1	pos	0	2140000	1740000	3220000	5820000	1690000	3150000	4630000	4710000	2390000	11200000	13700000	4360000	6850000	3730000	4280000	13400000	6900000	1120000	3310000	5560000	1970000
282	Aldosterone	pos	0	6760	15000	11300	9690	2840	11100	11200	11300	7900	8230	16600	14100	9350	12400	9300	7820	7970	4040	11500	12100	2870
284	Heptadecanoic acid	neg	3	11700	38100	7740	8180		8550	10500	6920	9310		20700	6920	6690	11700	11700		8390	5550	8350	6230	5500
284	LPC 16:1-2	pos	0	38300000	60200000	53900000	64900000	33400000	47500000	37100000	55500000	69000000	34600000	49100000	58100000	61200000	50300000	43400000	25900000	59400000	17600000	53100000	60400000	32300000
285	LPC 16:0-2	pos	0	594000	1300000	958000	1640000	520000	892000	2170000	1140000	1490000	2800000	3670000	1070000	1480000	1020000	1350000	2600000	1830000	294000	913000	1390000	496000
286	LPC 16:1	pos	0	40700000	65200000	55300000	72300000	34000000	48800000	70700000	60700000	68800000	34600000	42800000	57300000	69400000	54300000	64800000	38200000	68200000	20400000	52100000	63400000	34600000
287	Vaccenyl carnitine (C8:-CN)	pos	0	339000	2270000	612000	1080000	404000	588000	1370000	563000	274000	1720000	5600000	904000	1030000	451000	2210000	1860000	1360000	214000	567000	1810000	299000
288	ACar 18:1	pos	0	4720000	27600000	7680000	14100000	5750000	8370000	18300000	8060000	3810000	21700000	48700000	12800000	14000000	6530000	29300000	22700000	18000000	3060000	8080000	22800000	4150000
289	QH(2)	neg	9	457	823	493		1020		496				859		482	924	686	1120		392	731
289	LPE 16:1	pos	0	198000	845000	225000	400000	110000	249000	787000	377000	457000	941000	1610000	213000	481000	231000	163000	641000	352000	73200	250000	463000	148000
290	FAHFA 40:3	neg	9	666		378			1030		582	1150	846	918	504			458			575		595	364
291	Persenone A	neg	10	3300			1650	830	5560		1070		2180	6230				912	3130	713				581
292	FAHFA 27:1	neg	6	225000	308000	144000	268000	205000	181000	263000	285000		491000	1020000	294000			320000				272000	729000	238000
292	LPE 16:1-2	pos	0	412000	1890000	490000	960000	257000	533000	1860000	915000	1030000	2170000	3730000	583000	1160000	544000	124000	1750000	886000	172000	634000	1090000	336000
293	Resibufogenin	pos	1		34700	3030	5940	2690	2850	30700	8810	2280	5580	38100	3910	5670	2040	10300	6280	4840	2370	1770	6090	1190
294	LPC 20:5-3	pos	4		2630	992	979	983	1430	3680	3210	2420	1320	7740	1840	4400	3590	2120	4010	3340			1520
295	LPE 18:2	pos	0	298000	2040000	353000	580000	152000	281000	1130000	705000	354000	1530000	1680000	420000	514000	312000	634000	701000	496000	101000	273000	439000	144000
296	lysoPC 20:1	neg	3	6840	75700	1920	1760	3750		10200	2120	42600		38300	2420	1620	13200	353000	2100		3070	13400	14700	2740
296	LPC 22:5-2	pos	2	499000	1290000	915000	1320000	489000	826000	1870000	1460000		2810000	4010000	1200000	1850000	956000		2950000	2200000	346000	656000	717000	476000
297	9'-Carboxy-α-chromanol	neg	12			2000		1710		2170	4060			1410				2180		2440	1880			1590
297	LPC 22:5	pos	4		1100000	1130000	1650000	554000		2190000	1730000	358000	3030000	5000000	1450000	2080000	1140000		3430000	2400000		783000	876000	582000
298	LPE 18:1-3	pos	0	2390000	38600000	3240000	9100000	2070000	4000000	31200000	9640000	2940000	7850000	35300000	4120000	8100000	2880000	15300000	9340000	6250000	3080000	3820000	11500000	2440000
299	LPE 22:6	pos	0	3840000	40800000	5110000	12400000	3150000	5630000	37300000	13600000	3050000	10200000	40200000	7550000	13300000	4610000	20700000	13500000	9580000	5020000	4570000	16000000	4030000
301	LPC 15:0	pos	0	2700000	11100000	4170000	7420000	2010000	3650000	11200000	5580000	7120000	15800000	17700000	3640000	5840000	3090000	4680000	8210000	5690000	868000	2790000	5790000	1320000
302	LPC 15:0-2	pos	0	3190000	12100000	4880000	8280000	2520000	4370000	13000000	7100000	9110000	18400000	20200000	4310000	7370000	4040000	8330000	10500000	7300000	1090000	3430000	7280000	1670000
304	LPC 18:2-sn2	pos	0	31500000	48400000	41200000	40800000	26400000	39400000	50300000	38700000	39500000	31800000	38200000	47400000	31000000	44100000	47500000	43800000	35200000	17500000	43800000	35900000	27500000
305	LPC 20:4-sn1	pos	0	20000000	40700000	33300000	40000000	22600000	33700000	50500000	44300000	28800000	50800000	49200000	38800000	36300000	31900000	36400000	42400000	49200000	13800000	30300000	36100000	23100000
306	(R)-2-hydroxystearic acid	neg	0	387000	986000	247000	438000	246000	313000	528000	376000	122000	482000	990000	354000	327000	243000	177000	331000	202000	209000	225000	227000	212000
306	LPC O-18:1	pos	0	164000	1230000	234000	407000	128000	228000	1090000	357000	478000	832000	1560000	184000	329000	198000	2590000	519000	335000	53000	178000	475000	91100
307	Arachidonic acid	neg	0	7360000	10700000	5090000	7660000	4780000	5750000	6920000	6290000	1980000	10100000	8690000	2620000	3550000	2120000	1060000	6570000	3910000	2840000	1750000	2210000	3370000
307	SM d34:1	pos	0	19100000	31200000	27100000	36900000	15400000	27000000	42600000	37300000	11900000	48100000	50000000	33600000	43200000	29200000	42900000	50000000	45400000	11600000	21600000	24800000	16900000
308	LPE 20:5	pos	0	7240	21500	6350	10100	4710	6480	17400	14900	10500	19100	31200	7500	18200	8400	1310	14000	11400	3070	9840	11800	4460
309	Dihydrocoumarin	pos	0	145000	422000	267000	315000	156000	313000	691000	532000	507000	406000	1170000	428000	657000	401000	385000	827000	653000	119000	423000	699000	214000
310	LPC 20:3-4	pos	0	402000	13500	738000	3150	1320	3200	8820	4300	547000	1560000	22000	875000	4990	646000	78900	5540	1320000	238000	2240	8110	1760
310	β-Linoleic acid	neg	0	113000	262000	84700	135000	75600	97100	158000	129000	53900	134000	223000	97900	80300	96800	74100	236000	92600	121000	90500	101000	82000
311	LPC 20:5	pos	0	76700	227000	167000	176000	79500	173000	383000	303000	229000	217000	613000	249000	351000	203000	164000	441000	343000	59400	182000	361000	107000
312	Isobutyl phosphate	pos	0	74600	47700	45000	33200	31700	26200	34500	34100	32000	37600	18600	26000	27000	10000	28000	23100	20600	19100	24600	19700	23800
313	DG 16:0_18:1	pos	2	2590	23100	1970	3660	1980	2550	30300	4130	3590	24300	23500	5600	6870	5380		14400	2200		2700	9880	1600
313	FA 20:0	neg	0	42700	30600	10300	92900	4620	8090	7880	10500	10300	4240	38100	10200	16500	7450	7980	10600	10700	23200	2200	14600	4720
314	LPC 16:0	pos	0	31900000	30700000	38800000	41000000	28700000	35800000	28600000	42300000	45800000	30400000	29900000	36300000	42500000	32400000	25800000	42100000	40500000	16400000	32800000	26600000	23400000
315	Pyridoxine	neg	3	8400	15700	6220	7750			10800	7660		9010	20000	11600	13400	11200	11900	11900	10900	9570	9900	12900	10300
315	LPC P-18:1-sn1	pos	0	188000	894000	233000	306000	108000	226000	924000	304000	477000	1320000	1290000	175000	364000	205000	354000	601000	415000	65200	243000	255000	109000
316	LPE 16:0-2	pos	0	20500000	31700000	19700000	30100000	12200000	20700000	40700000	30800000	25000000	44300000	43600000	19100000	30100000	14700000	2430000	33600000	25400000	7370000	16800000	26700000	11800000
317	ACar 20:1	pos	0	752000	2630000	722000	1300000	413000	771000	2160000	1280000	953000	2920000	2770000	724000	1310000	544000	102000	1580000	1000000	245000	598000	1160000	425000
318	LPE 16:0	pos	0	5510000	17600000	5570000	9080000	3100000	5580000	14300000	9160000	6980000	17700000	17200000	4980000	8690000	3730000	471000	10500000	6950000	1760000	4390000	7670000	2930000
319	LPC 18:3	pos	0	850000	2340000	1150000	1390000	834000	1090000	1980000	1500000	1810000	1920000	2600000	1140000	1420000	958000	1330000	1540000	1440000	480000	1100000	1950000	707000
320	C16-PAF	pos	2		1090000	114000	295000	59700	102000	895000	202000	352000	387000	1550000	104000	359000	105000	1860000	398000	262000		115000	606000	92700
321	lysoPC 18:1	pos	0	516000	6370000	704000	1570000	431000	830000	6020000	1580000	2080000	2700000	11500000	870000	2280000	772000	11800000	2520000	1700000	316000	969000	4230000	582000
322	LPC 18:1	pos	0	39400000	43300000	46800000	62100000	32800000	48100000	40400000	62500000	38400000	28700000	42400000	52600000	54400000	49500000	51500000	35100000	63400000	19900000	52200000	30100000	33400000
324	LPE 18:1	pos	0	3020000	10000000	2370000	5450000	1510000	3320000	9050000	5980000	4930000	15400000	12900000	2420000	4930000	2580000	2560000	7450000	3740000	950000	2620000	5130000	1670000
325	LPC O-16:0	pos	0	2700000	17300000	3390000	5270000	1550000	3410000	13700000	3820000	18800000	12800000	20600000	2730000	5550000	2920000	7430000	7100000	4940000	758000	3870000	7490000	1450000
326	Salicylic acid	pos	0	87800	36800	32800	31900	29300	34300	30900	27500	28000	17500	18100	20200	19500	17000	26700	20200	19000	16700	27200	26100	13400
327	Se-methyl Se-L-Met	pos	0	1270000	5350000	1840000	3360000	1010000	1800000	6030000	4120000	5510000	9470000	11000000	2380000	4230000	1920000	2640000	5620000	4310000	574000	2210000	4950000	1130000
328	LPC 22:0	pos	0	1990000	37600000	972000	755000	428000	390000	3580000	523000	1630000	649000	8820000	495000	419000	959000	48200000	1310000	676000	430000	1220000	2580000	395000
329	ACar 20:0	pos	0	150000	1300000	181000	357000	92200	125000	898000	368000	221000	850000	1760000	266000	344000	188000	425000	483000	287000	59600	195000	320000	47100
330	LPE 17:0	pos	0	582000	2700000	441000	1070000	260000	558000	2450000	1130000	747000	3780000	2770000	374000	932000	298000	50700	1230000	650000	131000	387000	926000	205000
331	LPC 17:0	pos	0	3250000	19700000	4650000	8830000	2350000	4320000	16900000	8950000	11000000	21400000	26800000	4210000	8670000	3960000	9180000	7480000	6110000	1090000	3550000	10600000	1250000
332	LPC O-18:0	pos	0	1310000	8980000	1930000	3600000	983000	1720000	7490000	3700000	4500000	9320000	12700000	1760000	3420000	1630000	3890000	3230000	2430000	424000	1500000	4230000	538000
333	LPC O-18:0-2	pos	0	3260000	20100000	4640000	8990000	2460000	4300000	17400000	9270000	10500000	21900000	26300000	4160000	8690000	3840000	9840000	8010000	5860000	1170000	3770000	10500000	1370000
334	LPC P-18:0	pos	0	1030000	6230000	1160000	1750000	666000	1360000	5480000	1830000	8250000	7450000	9390000	931000	2290000	1260000	3260000	3070000	2350000	326000	1820000	2320000	639000
336	LMST03020417	pos	11								1800	739		4970	371	1980			3290	1310	451		510	254
337	LPC 19:1	pos	0	193000	1180000	251000	495000	144000	248000	983000	670000	920000	1810000	1610000	246000	484000	250000	881000	601000	408000	65000	230000	636000	114000
338	LPC 18:0	pos	0	53200000	39500000	34000000	38000000	51300000	55700000	30900000	28000000	37800000	31800000	31000000	54800000	25200000	56400000	23500000	26200000	38400000	37300000	54000000	26000000	48500000
339	LPE 18:0	pos	0	10000000	32400000	6430000	14500000	4040000	9940000	26500000	15200000	11300000	40700000	28400000	5770000	13800000	5560000	881000	21700000	10500000	2640000	6700000	13600000	4130000
340	LPE 18:0-2	pos	0	30400000	55200000	19700000	42400000	13400000	30800000	56500000	43500000	35200000	32200000	64000000	19900000	41600000	18200000	3050000	51700000	32400000	9880000	23100000	41400000	14700000
341	LPC 18:0-2	pos	0	23100000	59200000	24000000	39200000	15900000	25900000	54800000	39700000	44900000	55000000	40900000	27300000	41500000	28500000	45600000	41300000	36000000	8610000	27500000	49300000	12900000
344	LPC 20:1	pos	0	1360000	8610000	1690000	3130000	856000	1850000	7450000	3720000	6440000	13200000	14600000	2290000	4440000	2380000	13000000	5140000	3480000	627000	2450000	5200000	1010000
345	SM 36:2	pos	0	5330000	15000000	2360000	7990000	1640000	5210000	15800000	7350000	7130000	35500000	18400000	1950000	6560000	1830000	46700	13100000	3880000	1130000	2840000	5380000	1680000
346	Palmitoyl-EA	pos	0	69800	786000	28600	102000	21700	47900	618000	71300	35300	164000	866000	44100	118000	50000	156000	202000	55200	16300	48300	190000	22000
347	SM d32:2	pos	3	2200	712000	4530	9730	4240	4470	190000	6840	12200	18000	334000			35600	638000	6130	3530		27800	55300	4180
348	Monolinolein	pos	0	448000	1970000	35800	4170000	21300	72200	1590000	307000	29800	2450000	6060000	41900	306000	38300	2160000	5310000	131000	39300	467000	176000	45500
349	PC 26:0	pos	0	146000	4660000	336000	358000	172000	115000	1520000	226000	337000	319000	2750000	304000	176000	471000	10200000	410000	292000	126000	393000	1180000	156000
350	LPE 27:0	pos	0	1070000	12600000	305000	249000	171000	157000	1680000	137000	241000	209000	5640000	189000	193000	877000	16600000	365000	273000	170000	1190000	2440000	205000
351	3-Hydroxyoctanoic acid	pos	6		26800	4190			10200		4640		15800	33400	15800	13300	15300	2770	24600	7320		16600	12200	2790
352	PC 24:0	pos	0	674000	11900000	340000	266000	181000	145000	1910000	216000	293000	294000	4790000	200000	169000	757000	16300000	469000	300000	162000	1170000	2630000	231000
353	LPC 19:0	pos	0	1710000	16700000	2270000	4520000	1350000	2200000	11100000	4160000	4140000	8900000	21700000	2400000	5280000	3040000	7820000	3310000	2890000	706000	2520000	7680000	687000
354	LPC 2	pos	0	1700000	17100000	2040000	4380000	1420000	2120000	11000000	4920000	4090000	8100000	20400000	2700000	5180000	2940000	7700000	3710000	3210000	734000	2530000	7640000	763000
355	LPE 12:0	pos	0	214000	67300	16200	27700	19400	22600	34400	11700	14600	13500	59500	7310	15100	15400	29100	11700	15500	16100	15100	28100	15500
356	Alpha-Linolenic acid	pos	0	923000	3790000	510000	1730000	470000	793000	2890000	1320000	371000	2020000	2140000	720000	967000	804000	392000	3270000	735000	291000	571000	1270000	395000
357	ACar 16:3	pos	1	22500	9200	32600	14000	9080	7690	9030	12900		9980	9360	8350	7450	10600	8780	8740	6600	14300	6050	9090	6690
358	Hexadecanamide	pos	0	536000	6120000	285000	1890000	319000	1080000	4210000	1970000	294000	1430000	5190000	870000	863000	749000	1280000	494000	570000	259000	598000	1990000	258000
359	SM 30:0	pos	0	52500	113000	42700	23800	13700	6790	31700	12700	20500	12900	65200	13100	8600	20600	224000	25800	22500	7060	32600	64500	11600
360	ACar 24:0	pos	0	93200	1800000	156000	307000	93000	138000	929000	328000	232000	434000	1850000	210000	295000	167000	555000	386000	308000	49400	149000	405000	58200
361	ACar 26:1	pos	0	34100	403000	29800	71100	19700	25600	215000	63800	37800	94300	376000	43500	58400	28700	124000	76500	63300	9850	25700	80900	10800
362	Oleamide	pos	1	157000	1710000		2900000	210000	1960000	4570000	2230000	94500	2150000	5350000	1180000	991000	1040000	1090000	595000	713000	375000	1020000	2070000	348000
363	Oleamide-2	pos	0	1290000	12800000	531000	22500000	2090000	17600000	26900000	18500000	1000000	14400000	32900000	12000000	9720000	10500000	10100000	5050000	7200000	4200000	9320000	17700000	4010000
365	Retinol	pos	2	77200	4000	25500	602000	26400	110000	708000	180000	1370	866000	48700	19700	139000	1580		475000	54400	14600	1200		19800
367	LPC 20:0	pos	0	1310000	14200000	1200000	1990000	404000	1000000	8050000	1650000	1850000	5680000	15600000	1600000	2790000	1660000	5430000	2710000	2150000	344000	1270000	6720000	425000
368	MG 16:0	pos	0	1410000	9370000	428000	5260000	497000	1120000	6640000	896000	541000	4690000	7550000	342000	955000	499000	2260000	3500000	693000	349000	830000	2010000	362000
369	6-Dehydroprogesterone	pos	0	60000	402000	26700	278000	20000	49000	329000	42600	29600	275000	563000	25900	74100	34600	152000	297000	47600	31500	64600	163000	22900
371	4-Cholesten-3-One	pos	4	3950	42000		23300	5050		31300	4290	1610	9870	18600		5150	2220	11000	14100	1450	1290	2130	5630
372	Cholestenone	pos	5	3480	34900		19400	5960	4480	29300	3390	1180	6900	17500		5050		10600	17700		2040	3250	4600
373	DGLA	pos	0	3280000	8160000	899000	3220000	1290000	3200000	8630000	2010000	792000	6370000	6210000	790000	1870000	999000	564000	3120000	1830000	573000	1870000	2280000	914000
374	ACar 14:1-2	pos	2	4990	7620	1210	942	1500	2460	6670	1940	1690	3440	3850	1500	1410	1180			2750	731	3260	2290	1720
375	ACar 26:0	pos	4	5910	24400	5140	4490	2850	2480	8890	1670	7210		5840	2430	2230	2310			1880	1700		6790	1840
376	Stearamide	pos	0	378000	3750000	55500	490000	85600	300000	2280000	322000	102000	463000	1770000	86600	268000	149000	453000	176000	161000	69300	173000	779000	72200
377	FD C22:2	pos	0	94500	328000	9550	66800	30900	90100	154000	27600	40200	145000	63600	13000	131000	29800	40400	35700	29800	22400	31700	69100	20900
378	3,4-dimethoxyflavonol	pos	3	10000	1430	1390	13300	1950	14200	12100	1180	657	66900	5670		5390			36900	15000	1690	1120	1860	3400
381	1921AH	pos	0	3650000	5440000	288000	2800000	1270000	4060000	6730000	706000	1530000	6670000	3360000	613000	6550000	3300000	3460000	1670000	1860000	2430000	4070000	4530000	1690000
382	Erucamide	pos	0	4310000	5170000	238000	2180000	1350000	3570000	6430000	633000	1440000	6330000	2920000	504000	5810000	2870000	3030000	1500000	1960000	2840000	3860000	4810000	1630000
