# Supplementary material for: A Multi‐Organ Atlas Links Gut Microbial Metabolites to Systemic Redox Changes in Aging Mice
Source: Aging Cell. 2026 Mar 9;25(3):e70433. doi: 10.1111/acel.70433 (PMC12968584; doi:10.1111/acel.70433)
Supplement: Supplementary file 1 — Data S1: acel70433‐sup‐0001‐Supinfo.zip. [file ACEL-25-e70433-s001.zip › acel70433-sup-0001-Supinfo/SERUM.xlsx]

## Sheet: Sheet1
NO	Name	model	rate	M4-XQ-QC1	M4-XQ-A2	M4-XQ-A4	M4-XQ-A5	M4-XQ-A8	M4-XQ-A11	M4-XQ-A14	M4-XQ-A17	M4-XQ-A20	M4-XQ-A23	M16-XQ-QC1	M16-XQ-A6	M16-XQ-A7	M16-XQ-A9	M16-XQ-A10	M16-XQ-A12	M16-XQ-A13	M16-XQ-A15	M16-XQ-A16	M16-XQ-103	M16-XQ-104
134	PI 36:4	neg	6	3310	2960	3520	9240	8620	6660	8130	5770	2800			830	464		685	420	1000			830
40	3-Hydroxyhippuric acid	neg	7	825	2400	2440	2340		2030	1380	2150	1500	1160	1320			2710	2990	2530			1710
141	5-Sulfosalicylate	neg	11			1880	1870			2090	776	1560			1150	1090		433		1020			678
58	Phosphorylcholine	pos	11	12200	16000	15600		14900		13500		13500	14700					6700					7390	12000
6	Picolinic acid	pos	9		4350	3890						3060	11700	5200	4330	4270	4110				4880	7610	4030	2660
96	Traumatic acid	neg	9		317	682	322		300			359	194	407	985			541		603	502			537
105	1-(2-Furanyl)-1-pentanone	neg	14	1490						1250					3690		4610	5010	2210	3220
23	2,3-Diaminopropionic acid	pos	10					2590	1380	1390	2750				5730			10900	3150	3260	2220		1960	2280
231	CCG-48252	pos	10	1140	1430			2220		2720	3600	2080	1280	1000	2480					1870		1450
232	Cholesterol glucuronide	neg	10		556	1160	941	349			673	341					678	871	1270				1500	931
251	PA 36:2	neg	11	3410			1180	2030	1170	1140		1580		1190		1550			802					1440
257	PE 38:5e	neg	11			7410	3770			10200	6660			568	751				1690			527	600	951
131	Phthalic acid	pos	9	26200	66600		47800	49500	78200	66800		53100	79100		29900		19400		41200		115000
116	Tetrahydroalstonine	neg	14	17500	8050								1640		3990					1160	3960		2020
205	5-Hydroxyindole	pos	9			448	527		1060					2920	6530	3650		3370	2680		3410	4030	4420	4090
89	alpha-Hydroxyhippuric acid	neg	12	2260									1970	3480			15100	3680			4440	3610	2850	5120
342	LPC 22:1	pos	8	2490			1000				1890			8060	12600	6540	17000	9680	8670	8330		5460	8270	27300
198	Methoxyeugenol	neg	10	151	188			156	554	218		377		296	150			221			264	122
38	PYR 1	neg	6	3120000	3510000	3350000	3970000	3670000	3520000	3450000	2340000	4800000	2360000	6020000	7470000	8370000	6430000	5700000
105	dCMP	pos	11						930		619					20900	1130	7880		6210	7480	3140	932	1440
184	Exemestane	pos	8	997	1060	1120	847	910	1360	884	584	1340	1390	1380					2910		2210
103	Purine	pos	9	901	901				866	592	590		263	1580		737	2270				2480	2200		1740
150	trans-Vaccenic acid	pos	7	19100					10200	9680	17000	17500	13700	21700	12700				4020	5410	15700	14300	15200	8130
206	FAHFA 30:4	neg	9		826	442				344		613	458	529	270	757		235	273		366			570
202	15,16-DiHODE	neg	5	5840	6150	13900	3870	6330	6800	5320		9930	9060	4120	10100	6900	3110		9660			6270	3050
20	3-Phenylbutyric acid	pos	8	5600	2660					2220	3110		4730	4260		2430	3830		3380		2750	1940	1950	1290
106	Jacobine	pos	9	5860		11100		4230					6170	9250	10400			16700		9960	7240	20800	17900	20900
282	LPA 20:0	neg	11	209	339		424		422		269				304	383		545			255			189
315	Pyridoxine	neg	12	8290		8190			11300					24000						24700	30900	8040	16100	18400
347	SM d32:2	pos	6		2320	1870	773	626	1150		599		900	1060	780		1480		1290	333	1940	1570		845
58	Tetrahydropentoxyline	neg	9	2290		480	884				1190	924	823	861	1280			2720	1670	855			2470
238	Glycodeoxycholic acid	pos	7	857	522	491	426	506			504			552	368	704	328	622			761	218	474
92	D-Arabitol	pos	7	16800	13900	20800	12000	20400						27800		20000	14400	20200	16800	5850	35300		18600	20400
201	Papaverine	pos	11					651	714	451				534	340		487	340			269	1260	878
91	Ribitol	pos	9	6640	6080			4970			7290	6500	3080					4630	5720		8760	7710	7310	8190
267	δ4-Dafachronic acid	pos	10	6630	3910			7460	4220	2500	1310			5020			6440			4500			3180	3530
219	Diisopropylphthalate	pos	11		379			512	304			493		357	328	363					399	361	375
79	1,7-Dimethylxanthine	neg	5	399	381	617	306	414		587	491		707	537		585		536	331	385	393	487	334
301	5b-Cholestane-3a,7a,12a,24,25-pentol	neg	10		813			615					426	1550	520		635	1120	1360	1210			1190	950
141	Phe-Trp	pos	6	11400	583	971	2920	5280	485	1790		1220	364	908	593			7710		4670	1930	1250
81	Tyramine	pos	9	8790	4310	5370	3400			4830	4180		4280			4030		6690			2720		3790	3600
155	2,6-Dimethoxyquinone	pos	6	965		935	477			238	390	724	842			487	715	819	331	239		172	290	301
148	Acacetin	neg	10			871				1240		651	510	526			1180		2090	1590	913		1340	420
248	LPA 22:5	neg	7	2130	1330				1700			1180	1630	2310		3200	3270	3880	3730	2370	2950	4000	2740
9	Ornithine	pos	9	21800		14800		20600						28000	22400	29600	18100	31100	24500		32800	28100		34100
61	1-Methylxanthine	neg	8	478		366	397		635	550		913	872	828	1060	306		707	371			432
52	3-Hydroxybutyrate	neg	4	3110000	2740000	2400000	1830000	2670000	2210000	2410000	1550000	4540000	1410000	952000		7280	11100	3080000	56800		1390			6470
365	Retinol	pos	9		431	824		912		817	699				1220		1040	627	907	837		1290		1850
26	FBP 2	neg	8		487					613				1270	2480	841	1760	863	1340	1970	905	574	579	1340
119	Pyridoxal 5-phosphate	pos	6	11300	8640		2080	19900	3050	1320	1020	5020	3780	3870	6210		3500			4140	1970			1820
88	4-Acetamidophenol	neg	7					411		472			1340	992	1900	969	11100	2400	2460	916	2490	1290	1010	1450
313	FA 20:0	neg	6	98700	156000	196000	184000		207000	139000				375	1430	1080	554		1010	785	800	1190	876
4	Mevalonic acid	pos	6		19000			23000		21500	8790	20700		6010	16100	10800	23100	14600	9780	25300		20800	19900	5280
154	Trimethobenzamide	neg	5	7710	8230	12000	13600	8730	8860	10400	10100		6400	8490	3400		4260	6610	3010	4770			7600
125	5,15-DiHETE	neg	6	17700	17000	18300	19300	17600		19900			22800	20000	21700	18500	13200		15300		19700		16300	16500
25	FBP 1	neg	9					1970		2360	3580	1690			6730	5250	6280			6450	7160	6540	4440	6860
101	Deoxyadenosine monophosphate	pos	6		7120	2100		3080		1870	1190	13600		1710	11800	1920	22200	3450	3980		5370	24600		8410
160	FA 17:1	neg	4	4730	1060		1840	5190	2150	2600		1600		715	1790	1270	1340	509	1090	2310	953		1010	1270
279	lysoPC 20:2	neg	4	584		1020	488	420	816	976		912		2070	845	580	1630	1500	1160	1480	975	1290	1640
136	6-Thiourate	neg	1	4260	2970	2180	4070	3650	3280	2500	2590	2200	1260	2180	2230	1280	3990	2160	3650	1590		1700	1780	3290
118	Benzophenone-2	neg	9	3820	2580	4820	2810	1100	2090	2320				3330	2620	2380		1030	718
243	Glycochenodeoxycholic acid 3-glucuronide	neg	2	3240	4920	2560	2360	2410	2610	2540	5800	4180	2140	3790		4780		4280	5410	3550	4110	4120	3180	4640
49	N-Acetyl-9-O-acetylneuraminate	neg	5	115000	186000	152000	118000	125000	155000	170000	101000	107000	113000	29300		36100		28600			9400	25200		8410
150	3,4-Methylenesebacic acid	neg	7	55800	54000	40800	61900	39700		36500		33000		51900	51500	34200			22000		22600		18200	20000
87	Benzoylecgonine	pos	6	5870		3470			5410	7040	4330		1730	4670		4660	7380	8610	4520		14000	2930	5860	4630
166	DEPA	pos	3	3570	1940	2130			1770	1820	3970	3760	2540	2440	2450	2880	1470	3040		2900	1720	3330	3320	2590
33	Glycyl-glycine	pos	6	5420	5240	3590	4440	4080	3790		3060	2400	3290	2150		2580	1440	2560					3210	2150
57	L-Cysteine	pos	5	4570	5020		3390		5350	5200		8390	2250	6570	9410	5500	6470	10300	3900		5820	5810		10900
276	lysoPC 22:4	neg	5	622	332	331	957	652	690	415		534			597	416		598	410	395		1260	811	386
217	Stearic acid	neg	5			2330	1100		1830	6020	3030	2330	1580	1910	1770		4370	4630	1160		5080	2640	3740	3010
55	Monocrotaline	pos	6	3480	4050	7650		5600	5370			4180		6800	22600	20700		10800	7800	11900	10700	17100	13900
183	N-Undecanoylglycine	neg	2	2330	2100	2000	2470	2730	3550	2300	2110	2000	1620		2320	1820	1390	1680	1830	1430	819		3010	1890
153	Valerolactam	pos	5			7570		3230		5070	2150	4230		6710	12500	11300	18000	8230	10700	6100	11200	10500	5890	17200
290	Cer-NS d42:3	pos	7	1840				2010		2400				4880	6650	7680	8310	6670	5670	6440	7980	9270	5530	6420
107	trans-Zeatin riboside	neg	3	2080	2070	2930	653	1980	1490	4310		1230	2550	1350	789	1080	281	794	391	847	542			834
167	Glycocholic acid	neg	5	1640	756	484	1240	1950	887			3840	961		1310	1170	680	2570		550	2380	1090		681
52	(R)-Mevalonate	pos	3	12900	9180	11400	2740	6770		12900	3550	6850	7670	2280	6600		4440	3930	4780	3850		5600	4150	8690
313	DG 16:0_18:1	pos	5	2150				2140		1130	1430	2350		5860	10300	10300	11800	9370	10200	12000	7750	12800	7630	11400
281	lysoPC 16:1	pos	2	4990	3960	4690	1290		6330	5230		3350	3750	8360	10300	14800	13100	12800	9350	5460	11500	13700	8290	15600
136	Gentisic acid	pos	4	7190	2990	5950		2510		2720	2120	2600	4940	3050	2990		11500	5930	2550		3150	4270	7410	10000
296	lysoPC 20:1	neg	4	1510	1600	1720	1870	1440	1490	1320		1320	1490			670	682	803	1700	1270	1160	946	1250
274	LysoPE(22:5(4Z,7Z,10Z,13Z,16Z)/0:0)	neg	2	1210	1700	2230	1140		1840	1070	4670	2430	2450	3130	5660	5660	4450	3840	4890	3390		4000	4160	6300
47	Muconic acid	pos	2		42700	53900		52800	35800	64500	38600	40500	35200	80100	66700	120000	109000	97600	122000	111000	84000	105000	71500	86800
69	Propionyl-carnitine	pos	5		676000	835000				470000		545000	466000	771000	1100000	1090000	555000	1750000	850000	466000	486000	787000	692000	1470000
253	TCA	pos	1	155000	147000	82700	34500	131000	344000	35000	49100	270000	52100	53000	12100	10000	11400		9760	16700	10200	15600	5830	7580
76	xi-2-Ethylheptanoic acid	neg	5		599	645	330	533		427	236	642		504	800	735	714	642	381		744	430		386
153	(S)-Oleuropeic acid	neg	2	1400	556	2000	1720	2220	899		2270	3570	768	1510	2890	1630	1750	2220	2290	1520		1330	1720	2580
351	3-Hydroxyoctanoic acid	pos	5	2890	2730			586	1440		719			7540	9610	6160	6250	4890	4950	3700	8390	6940	4600	8190
370	Deoxycorticosterone	pos	3	5480	6020	4130	4030	4570	6270	4900	3240			11500	10300	9360	10100	7690	8390		11600	8850	6590	11200
252	LPA 20:4	neg	3	31500		1770000	1360000	660000	2270000	1410000			280000	783000	518000	2670000	954000	394000	592000	672000	498000	594000	1370000	1810000
90	Pirimicarb	pos	1	8180	4510	7350	1960	12700	8720	6260	3420	7010		8920	13600	9690	6610	4080	8520	14300	11400	17400	6740	4990
207	4-Guanidinobutanoic acid	pos	3	1450	1360				1130	2350	381	490	2420	5450	3540	6370	28000	2250	21100	3190	2850	1030	690	3780
154	ACar 5:1	pos	1	13800	6270	4920		2240	1590	1170	791	5530	3320	15100	8270	6550	54500	4580	4060	1670	3210	2170	17800	2170
297	9'-Carboxy-α-chromanol	neg	0	6110	5360	9260	4600	5960	3320	6480	8460	9260	9740	11800	25900	34500	20000	27600	21800	22200	26700	25300	20000	31000
210	ACar 10:2	pos	5	3420	2880		1680	2840	1520	2190	2550	2590	3030	8640	8010	9140			12200		8530	9890		6530
234	Glycohyocholic acid	pos	1	4210	3750	1810	1860	1810	8140	1690	1870	12700	4130	4770	3590	3560	2160	11500	2000	2320	1620	4610		1920
294	LPC 20:5-3	pos	2		1120	1920	660	1990	1090		1410	976	1720	1560	909	4740	2490	4440	2930	2410	3970	1100	1910	1690
190	O-2545 (hydrochloride)	neg	3	2390	8940	1030	5880	1370		2650	2340		458	11100	9060	12700	444	20800	10700	7220	6310		1470	13800
206	2-Hydroxyquinoline	pos	3	36900	15400				20800	44000	1830	13700	63800	139000	81400	134000	609000	54800	467000	68400	76600	23000	10900	96700
250	ACar 9:0	pos	3	3970	1800	1390	1640			3120	2200	2600		4790	1460	2110	1500	1120	1800	817	1630	1090	1400	1750
228	Deoxycholic acid	neg	2	7870	11200		13700	4950	2240	3890		5480	7570	30500	28100	37100	21100	9590	38100	10700	11600	15800	5150	11000
292	FAHFA 27:1	neg	1	76400	48000	35700	27700	33000	14800	22800	33400	43100	9350	46900	65200	45700	43600	41200	39400		72400	32800	66900	89100
190	N-Acetyl-L-methionine	pos	2	44100	40700	81500		15700	37700	56900		47000	34800	17900	30000	27600	32100	51500	24400	17900	25300	16900	25100	41200
75	N-Methylnicotinamide	pos	1	116000		209000	27000	72900	124000	28400	87700	108000	164000	114000	29000	83400	284000	100000	57800	132000	184000	96400	117000	181000
70	Succinic acid 2	neg	0	1160000	1380000	1600000	908000	669000	861000	1670000	632000	1490000	767000	1430000	844000	2060000	538000	3920000	1010000	773000	1270000	1490000	1150000	3960000
140	Taurine	pos	0	4170	8380	19400	10900	13800	13700	18800	13600	15100	12600	13000	9440	8920	9480	8950	5650	2200	6930	2760	2200	10100
175	L-Tryptophan	pos	2	20400000	15300000	18600000	4670000	28700000	26600000	22500000		55000000		19300000	17600000	96100000	10600000	21000000	11700000	8280000	84100000	15700000	6240000	16100000
114	Hexestrol	neg	0	12700	4380	2920	40200	17400	17500	7250	9580	9100	6410	12600	2900	5020	1670	9750	9240	3800	3840	5970	5640	15100
183	Methylbutyroyl-CAR	pos	2	45800	40000	36500		22700	13600	15000		24000	36800	93400	110000	79200	69500	130000	110000	36300	95600	148000	84500	130000
293	Resibufogenin	pos	2	3370	1850	2100		1960		1370	2200	1730	1350	2330	4960	5090	4110	3400	7720	3560	4000	4520	4530	4660
326	Salicylic acid	pos	1	23700	30200	11500	21000	16300	10300	8380	14200		9740	20900	14000	19000	8870	10100	39300	17300	9550	10100	12000	8430
359	SM 30:0	pos	0	42800	27100	16500	20100	11900	17000	10500	7270	8180	4650	3400	5750	4990	3030	7730	10500	2670	6030	6410	6040	6420
149	Thyroxine	neg	1	7860	4550	4870	2190	3590	3400	5570	3200	4000	2660	14900	8420	13600	13300	12800	18000	13700	18200	24000	14400
25	3-Aminoisobutanoic acid	pos	2		33300	34500		34100	44500	36100	23600	24500	54400	59900	92700	78000	82100	137000	54400	77900	69300	81400	55000	91200
115	3-Hexenedioic acid	pos	2	103000	103000	66000	61100	239000	180000	40400	118000	159000	123000	60300	88400	87300	25900	69300		133000	90100		142000	140000
205	FA 20:1	neg	3		2500	4670	2230	5340		3720	2420	5380	2080	1810	3100	4050	5820	5900	3670	2330	4100	1410		1680
31	Gamma-Aminobutyric acid	pos	3		10500		20100	11500	14000		6910	16700	6680	35300	96400	13600	26000	237000	20800	13600	31300	14100	9890	13000
209	Guanidinoacetate	pos	1	2860	2160	2630		2350	2610	2350	2040	1170	1760	7350	3830	4180	14000	6390	8840	3450	6350	8400	5790	7460
273	LPA 20:2	neg	1	1720	414	822		808	1100	398	776	2150	1020	506	3570	343	590	310	2240	530	3390	2450	851	2720
126	Pentadecanoic acid	neg	3	1630	2450	1550	4380	2340	1210	1200	575	1050	824	774	513		220	559		640	760	1100	785
98	Pipecolic acid	pos	1	14600000	13500000	16300000	4210000	10900000	13500000	9780000	15700000	13300000	15000000	11900000	11400000	11500000		12800000	12600000	10200000	13500000	11600000	12500000	12600000
162	Semiamitraz	pos	1	15100	10200	9340	8330	12900	12800	10400	15300	14700	9890	8170	15400	16500	17100	20100	16400	12300		21700	20300	23600
224	12OH-JA	pos	1	2210	3220	2730	3190	2880	2860	2010	3180		2700	884	848	1520	1420	1150	933	857	730	1410	1010	1150
163	5-Hydroxy-4-[3-(2-hydroxy-2-propanyl)-2-oxiranyl]-1-methyl-7-oxabicyclo[4.1.0]hept-3-en-2-one	neg	1	8070	7890	6890	5220	5260	6070	5450	7050		3350	1940	2100	3690	2560	4810	4780	3900	5420	4160	3330	5160
374	ACar 14:1-2	pos	2	1740	2760	1130		2820	1900	1380	1870		4010	16700	9190	7040	10200	13500	10800	12100	12100	13200	6910	11900
63	Acetaminophen glucuronide	neg	0	1130	1280	1520	1050	1720	1140	2080	1170	1930	1250	8070	9180	17200	8770	13800	10900	8700	10100	14100	7020	18600
38	Carnitine C2:0-d3 4	pos	0	26400	28600	32000	10600	22900	27700	25700	17300	24900	22200	11200	8470	16400	11600	8720	10600	12100	7990	14800	10600	15200
228	LDAO	pos	1	1280	2210	618	775	935	1070	837	615	1340	1280	1280	733	723	1070	420		985	869	588	930	1000
314	LPC 16:0	pos	0	34700000	35200000	53200000	32500000	34800000	35100000	53200000	32300000	86600000	34800000	37000000	66700000	35000000	34900000	35700000	35100000	31400000	33400000	34600000	34000000	62800000
111	LPC 3:1	pos	0	81800	18400	37300	2270	9550	11700	45700	6900	26000	36500	17400	4440	16900	13800	10600	46100	76900	6350	39800	45300	22700
300	SM d31:1	pos	1	6220	4360	3230	2980	4550	7300	3360		4390	4050	14100	8320	11700	8490	17100	10300	10800	10300	13400	9570	10800
289	LPE 16:1	pos	0	17900	30200	17700	5090	28400	15900	6500	15700	14700	23400	51800	57700	61300	46900	33400	84700	34700	57900	58200	62900	108000
109	1-Deoxy-D-xylulose 5-phosphate	neg	0	134000	55300	43600	193000	169000	154000	72300	101000	46800	163000	60100	31200	38000	24100	30300	73900	42700	42300	22100	15000	33900
164	2-(Octylthio)ethanol	pos	1	8310	8780	7250		9960	4690	6870	5320	5560	8690	11700	6020	11600	5270	7930	5120	4270	5020	6110	6340	6770
117	2,6-Dihydroxybenzoic acid	pos	1	151000	48300	151000	31800	76200	137000	108000	122000	58100	107000	168000	18400		89100	191000	78000	93100	145000	96100	176000	154000
15	2-DEOXY-D-GLUCOSE	neg	0	5570	8840	8940	4920	6800	4480	7890	4610	7220	3110	42900	38400	44800	49600	24800	40300	30000	25500	38200	30900	40400
9	2-Methylglutaric acid	neg	1	2100	405	544	1060	456	465	1080	1750	686	1010	819	1460	1760		1580	2140	734	859	1880	810	1770
158	3-Methyladenine	pos	1	48900	41800	43900		43600	44000	24900	25000	41600	50500	45300	44900	35500	48100	43400	52700	23800	39000	50400	36600	44600
133	4-Methylcatechol	pos	0	39200	33800	29800	8120	28300	37300	32000	22100	25700	35000	25000	27000	16000	20500	25800	16900	11200	15900	21000	13200	13900
84	4-Pyridoxic acid	neg	0	81500	97200	100000	67900	54400	61900	110000	79900	83900	73700	197000	161000	195000	312000	209000	197000	211000	161000	175000	113000	253000
275	8(R)-Hydroxy-(5Z,9E,11Z,14Z)-eicosatetraenoic acid	neg	0	7340	9910	2050	3770	7030	5650	11700	14000	4700	16000	18000	41700	33100	46000	30000	28500	29700	19000	31500	18700	19200
357	ACar 16:3	pos	0	13600	12400	9630	8670	13800	8380	9830	5460	9820	7090	6130	5260	9320	5300	6340	8200	6730	7260	5670	6810	7450
266	Acetylepisamarcandin	pos	0	82600	20700	21100	10600	21100	7980	10400	15300	19600	4470	75000	3140	15300	11400	7270	4080	6350	4890	9500	4120	11800
217	Androsterone	pos	1	3810	963	541	832	475	550	949	498	947	474	1690	599	710	829	656	603	659		762	284	941
165	Chalcone	pos	1	3710	2540	1850	635	2230	1120		1340	2990	3970	1600	1250	3420	1930	2350	1720	1160	1890	2540	1510	1810
23	CIT 2	neg	0	291000	262000	332000	322000	202000	319000	293000	334000	337000	465000	74600	46300	74500	62600	175000	95400	50500	119000	92500	108000	132000
5	Curcumenone	neg	0	23700	23600	19200	21400	26100	21400	18100	17600	22000	24400	25400	18500	20400	28400	24600	33200	41800	27900	34600	42300	34000
39	D-Glucurono-6,3-lactone	pos	0	48700	40600	36000	27200	47900	34800	40300	43200	32900	47500	29000	37500	46400	46700	50500	30200	38600	41000	42400	31300	33900
1	Dimethyluracil	pos	0	52200	53200	39800	28200	39300	35700	22000	19700	21000	24100	31400	28500	29900	33900	48900	32600	49100	28100	39800	43200	34900
185	D-Xylulose 5-phosphate	neg	0	23800	13700	23500	14400	19300	21100	21000	16300	22100	17700	39300	23600	26100	58500	41900	31200	21300	38600	45500	21800	35500
32	Glucosamine 6-phosphate	pos	1	328000	259000	252000	62500		259000	141000	224000	273000	255000	124000	272000	390000	295000	130000	347000	263000	303000	311000	276000	129000
120	Glucose 6-phosphate	pos	1	536000	778000	478000	103000	494000	606000	1350000	568000	616000	515000	385000		1640000	395000	424000	122000	779000	290000	377000	584000	1090000
178	Leucine	pos	1	5750	3990	7110		5250	4100	5520	2860	7670	3390	6240	8520	6700	6670	9100	7060	5320	7860	10400	5200	8900
338	LPC 18:0	pos	1	20200000	25200000	19900000	53300000	55500000	27000000	38300000	40400000	49000000	39700000	21500000	45700000	44200000		39800000	40700000	40900000	29000000	41400000	35500000	40500000
297	LPC 22:5	pos	1	3570000	3480000	3420000	703000	3700000	4020000	1730000	2830000	2680000	3060000		6750000	8340000	8610000	8890000	7650000	7460000	8470000	8490000	7140000	7990000
271	LPE 19:2	pos	0	337000	165000	164000	112000	544000	363000	87000	213000	284000	324000	445000	509000	411000	441000	391000	631000	341000	358000	420000	378000	649000
168	M-DAP	pos	1	8240	7570	8760		4590	5800	3220	3140	6230	6780	4850	6210	6060	10100	8600	4950	3110	6640	9400	6740	8200
167	N-Phenethylacetamide	pos	1	1450	1180	1450	325	1660	1350	1510		1280	1400	960	1390	655	1950	1310	1690	635	852	1240	1230	1380
84	p-Aminobenzoic acid	pos	0	28900	29800	18000	6150	25700	21400	22600	12500	26600	28800	24500	17400	22500	33200	48300	29800	20200	19600	23400	26900	27600
260	Biliverdin	pos	0	2560000	2160000	2270000	668000	1690000	2110000	1650000	1360000	2060000	2470000	904000	547000	423000	460000	607000	853000	453000	758000	782000	683000	662000
254	Cholic Acid	pos	0	209000	835000	16600	129000	83800	9930	134000	105000	8210	17200	638000	599000	776000	32700	1030000	597000	338000	373000	10800	70600	551000
21	Creatinine	pos	0	675000	545000	757000	129000	591000	575000	527000	303000	563000	535000	826000	1010000	623000	1370000	1760000	878000	678000	875000	750000	686000	893000
110	Glutaric acid	pos	0	17800000	9890000	12200000	3240000	16700000	17100000	8570000	13600000	18100000	25000000	24500000	20500000	23300000	18500000	27000000	25700000	20000000	30000000	28300000	18700000	28800000
194	Hippuric acid	pos	0	1110000	852000	1390000	83600	279000	814000	983000	162000	526000	414000	4180000	2210000	3950000	14700000	3920000	5960000	2870000	4040000	6550000	2130000	6240000
331	LPC 17:0	pos	0	14000000	13600000	12800000	2870000	14200000	11500000	9860000	9030000	11100000	14800000	18800000	25300000	22500000	25400000	20500000	19200000	15600000	19000000	22200000	13300000	24700000
311	LPC 20:5	pos	0	1270000	1350000	1280000	772000	1510000	1460000	1330000	1420000	1540000	1520000	1890000	1890000	1720000	1590000	1890000	1680000	1570000	1800000	1750000	1740000	1950000
295	LPE 18:2	pos	0	397000	521000	281000	85800	433000	310000	203000	291000	265000	449000	837000	752000	928000	610000	800000	1130000	523000	904000	835000	774000	1190000
299	LPE 22:6	pos	0	4350000	5320000	4430000	771000	3730000	4240000	1900000	3620000	4790000	4190000	6290000	6390000	7720000	5030000	7640000	9060000	4600000	7800000	7180000	6750000	8290000
148	L-Phenylalanine	pos	0	24300000	18200000	21400000	6250000	23600000	23000000	18100000	16800000	25200000	23000000	29500000	30900000	32800000	24500000	43400000	25700000	16700000	42100000	31600000	17700000	27900000
76	L-Tyrosine	pos	0	22200000	15900000	18400000	3840000	15500000	13700000	17500000	8500000	20800000	13500000	33100000	29300000	35900000	29000000	48000000	21500000	24300000	43600000	36200000	25800000	36800000
321	lysoPC 18:1	pos	0	1630000	2070000	2060000	510000	2160000	1850000	1190000	1200000	1290000	1520000	5360000	5270000	4930000	5710000	5690000	5740000	5230000	5410000	6310000	6290000	7930000
113	N-Acetylneuraminic acid	pos	0	8290000	8540000	8700000	6710000	6910000	7900000	6740000	7460000	7340000	9240000	4320000	4750000	3980000	4000000	3420000	4000000	4790000	4460000	3430000	5280000	3920000
43	Pyroglutamic acid	pos	0	325000	357000	408000	108000	301000	331000	284000	451000	455000	437000	245000	262000	279000	215000	293000	301000	431000	244000	307000	356000	422000
77	Uric acid	pos	0	2430000	3470000	3690000	844000	3100000	2800000	2420000	1300000	3040000	1620000	5280000	4100000	5420000	3510000	3800000	2800000	3880000	2510000	3390000	3820000	2920000
102	Uridine	pos	0	522000	522000	396000	53600	343000	203000	187000	82500	411000	213000	704000	159000	508000	1330000	491000	580000	300000	162000	478000	822000	539000
188	γ-Glu-Leu	pos	0	1360000	1200000	1200000	249000	1250000	1370000	956000	783000	1870000	1980000	3420000	3700000	3690000	2320000	4240000	4130000	2100000	3440000	4310000	2350000	3830000
306	(R)-2-hydroxystearic acid	neg	0	51500	71800	44000	41200	80700	50000	32000	117000	66400	61300	407000	233000	190000	386000	157000	307000	302000	202000	446000	325000	281000
182	1,11-Undecanedicarboxylic acid	neg	0	162000	164000	155000	175000	162000	168000	161000	159000	162000	174000	179000	149000	153000	192000	159000	177000	162000	174000	151000	164000	155000
83	1,3-Dihydroxyacetone	pos	0	123000	104000	206000	27800	151000	139000	175000	78400	201000	167000	435000	350000	383000	351000	607000	330000	237000	547000	424000	248000	503000
212	11'-Carboxy-α-chromanol	neg	0	1970	5480	2970	2540	3380	3700	3810	1990	2550	2800	4060	1530	2910	4030	4080	3210	2040	2210	3680	3780	4250
261	11-Eicosenoic acid	pos	0	25900	43000	39600	22500	65500	23400	15100	14100	24300	18200	15400	9500	10000	34100	9970	13900	17100	12600	10100	13500	12000
227	11β-Misoprostol	pos	0	176000	125000	61600	54400	60000	49900	64600	98300	74900	51600	93700	40300	41700	42300	26500	32000	25700	29800	30400	35100	49400
263	13-HODE	neg	0	268000	322000	224000	169000	244000	238000	200000	477000	192000	459000	1010000	1090000	489000	1220000	508000	1100000	834000	540000	856000	535000	657000
381	1921AH	pos	0	1790000	2420000	2740000	1120000	5250000	2080000	10100000	2590000	3890000	3010000	4090000	3540000	4730000	4190000	2600000	3200000	4210000	3130000	3650000	2830000	5120000
19	1-Methyladenosine	pos	0	113000	119000	75600	32200	89500	76200	60100	49200	80100	78800	123000	118000	123000	307000	218000	156000	81400	181000	148000	114000	146000
6	2,3-DIHYDROXYBENZOATE	neg	0	61100	66000	77500	87400	52700	65300	64600	75000	58900	58600	44900	59200	40800	51100	81400	48000	79200	54900	65300	75000	68900
176	2,4,5-Trimethoxy-1-allylbenzene	neg	0	112000	115000	112000	121000	121000	110000	122000	108000	115000	128000	122000	114000	117000	110000	110000	98400	114000	113000	117000	92300	99500
16	2,5-Furandicarboxylic acid	pos	0	131000	125000	163000	98300	94300	129000	210000	129000	108000	135000	148000	157000	138000	189000	201000	127000	132000	168000	134000	158000	146000
132	2-Amino-3-phosphonopropionic acid	pos	0	84200	85300	104000	20800	101000	71900	88200	35800	63600	99600	76700	64900	59900	60600	90500	67800	25500	73400	60900	38300	64300
54	2-Aminoethylphosphonic acid	neg	0	88600	76900	108000	64800	90700	73000	96500	62200	89300	67500	155000	144000	154000	158000	145000	135000	125000	122000	148000	121000	138000
24	2-Aminooctanoic acid	pos	0	756000	619000	683000	270000	1400000	606000	869000	710000	540000	1020000	868000	454000	649000	682000	776000	1040000	782000	746000	770000	723000	650000
77	2-Hydroxy-2-methylbutyric acid	neg	0	3970000	3540000	4670000	4200000	6120000	5250000	3430000	4550000	3760000	3750000	5650000	5040000	4820000	4270000	4600000	4770000	3220000	5170000	4870000	3200000	4470000
46	2-Hydroxy-3-methylbutyric acid	neg	0	6690000	7960000	9430000	5470000	4100000	4990000	9650000	3800000	9070000	4470000	8080000	4610000	12000000	3200000	22400000	5760000	4150000	6820000	7640000	5650000	21500000
59	2-Hydroxy-3-oxopropanoate	neg	0	52900	48000	40200	31900	51700	32500	58600	60300	56200	50500	67700	67400	68600	59400	64300	52600	68600	69400	67100	64700	74100
78	2-Hydroxycaproic acid	pos	0	266000	249000	320000	56000	264000	251000	354000	179000	306000	240000	472000	683000	577000	457000	682000	509000	350000	575000	538000	413000	515000
186	2-Methylbutyroyl carnitine	pos	0	57400	36900	49100	8280	34000	34400	27500	16500	43500	36100	195000	128000	131000	114000	265000	109000	91000	168000	207000	144000	203000
157	2-Methylhippuric acid	pos	0	9250	11100	10900	2070	10200	10500	4170	8340	6780	8120	10300	13300	12100	12200	14200	11900	5850	11800	13100	9590	14300
79	2-Phenylglycine	pos	0	619000	496000	584000	96000	470000	443000	532000	343000	506000	518000	924000	1230000	1100000	1010000	1280000	961000	663000	1160000	979000	735000	1030000
4	2-Propylglutaric acid	neg	0	40600	76800	106000	63300	47800	64900	107000	64000	73300	82500	114000	118000	85200	114000	196000	122000	72300	95400	109000	87300	97300
378	3,4-dimethoxyflavonol	pos	0	604000	662000	810000	148000	770000	695000	393000	347000	627000	858000	52500	6670	3740	1190	19100	11400	7230	11000	7410	27500	6560
7	3-Hydroxyoctanoate	neg	0	43500	36100	42600	36000	43300	44200	40500	40500	38500	43900	52300	50200	50200	56600	49500	47000	35400	49400	48700	36600	41400
216	3-Indolepropionic acid	pos	0	169000	251000	881000	49400	85500	167000	659000	146000	100000	169000	196000	208000	294000	168000	218000	151000	81300	216000	138000	238000	329000
13	3-Methylhistidine	pos	0	508000	297000	472000	161000	444000	385000	335000	323000	378000	427000	682000	520000	679000	785000	769000	752000	623000	602000	725000	611000	715000
203	3-Pyridylacetic acid	pos	0	29700	30400	20600	4620	22700	16500	20000	8980	19300	19100	61500	79000	49900	129000	63600	82500	26900	71900	50500	28300	36000
73	4-(Methylnitrosamino)-1-(3-pyridyl)-1-butanol	neg	0	199000	195000	207000	181000	212000	237000	190000	261000	210000	231000	203000	206000	199000	211000	155000	203000	207000	169000	205000	148000	181000
60	4-Hydroxybutanoic acid	neg	0	22300	19000	19000	14600	21300	14900	24200	23200	23800	19800	29100	25800	27400	26100	29500	23100	31100	32800	28300	29400	30300
104	4-Hydroxyproline	pos	0	18400000	12000000	14500000	4030000	17900000	17800000	9780000	15700000	19700000	26000000	27700000	22400000	25100000	19700000	32400000	25700000	19400000	32200000	29600000	18700000	29700000
26	4-Hydroxyquinoline	pos	0	301000	148000	232000	41500	176000	175000	108000	77100	184000	77100	745000	833000	810000	831000	1710000	733000	528000	924000	662000	383000	489000
156	5-Heptyltetrahydro-2-oxo-3-furancarboxylic acid	neg	0	280000	124000	58600	165000	117000	180000	129000	180000	101000	205000	84700	22200	34100	110000	29300	133000	42900	38600	32600	20000	72700
159	5-Hydroxyindoleacetic acid	pos	0	65300	50100	64700	12200	54200	44700	27000	20800	37700	43300	50900	48300	41600	54500	55400	43700	33800	48600	48300	31500	44200
11	5-Hydroxylysine	pos	0	8400	14000	12800	4400	5210	6670	14100	4900	8030	8900	9950	22000	17100	9240	18300	19300	12800	10300	14700	9420	10500
112	5-Methoxyindole-3-acetic acid	neg	0	308000	173000	233000	215000	274000	334000	407000	407000	204000	307000	412000	260000	236000	376000	576000	310000	245000	522000	447000	220000	520000
369	6-Dehydroprogesterone	pos	0	8360	10100	7740	3450	8070	5860	3650	3560	5440	7320	8160	11200	8260	7260	7950	7540	8000	8440	10500	9300	13800
236	7β,12α-Dihydroxy-5α-cholan-24-oic acid	neg	0	13300	29500	6880	22400	10800	4620	11700	16600	14100	16300	45700	42200	49200	38700	21300	68300	18600	24100	30400	9650	23700
225	9-Oxodecyl-acetamide	pos	0	5580	4880	5460	7150	4020	3850	5930	5440	5400	6010	3050	1880	2840	1590	2630	1890	1860	2560	1460	1900	1430
221	ACar 10:0	pos	0	177000	165000	91800	64800	127000	99400	74700	112000	173000	137000	239000	159000	188000	147000	225000	220000	165000	241000	234000	151000	239000
222	ACar 10:0-d3	pos	0	1250000	1160000	1150000	473000	1050000	1130000	887000	750000	997000	1100000	960000	822000	743000	819000	931000	799000	607000	842000	863000	741000	937000
214	Acar 10:1	pos	0	95200	82400	44800	69600	91900	70800	44200	89900	99800	94800	159000	123000	155000	108000	180000	206000	166000	166000	160000	114000	158000
245	ACar 12:0	pos	0	699000	567000	334000	185000	485000	391000	251000	425000	743000	502000	903000	593000	618000	515000	712000	809000	499000	711000	720000	398000	604000
229	ACar 12:1	pos	0	157000	124000	55300	65400	155000	87800	40200	104000	154000	94400	242000	107000	135000	127000	164000	218000	122000	152000	177000	105000	131000
242	ACar 13:1	pos	0	38100	22700	29500	9580	39200	29200	10100	36300	38100	24200	40700	22200	26100	26200	31500	35900	28400	34500	28400	19500	23500
259	ACar 14:0	pos	0	1660000	1090000	724000	404000	1750000	1260000	472000	1080000	1560000	1360000	2190000	1710000	1470000	1510000	1990000	2440000	1310000	1910000	1840000	1100000	1520000
247	ACar 14:1	pos	0	1350000	1120000	728000	390000	1400000	927000	378000	854000	1420000	1100000	1890000	1340000	1420000	1270000	1880000	1880000	1340000	1600000	1700000	1040000	1440000
241	ACar 14:2	pos	0	340000	231000	148000	87900	267000	199000	91900	179000	312000	201000	353000	249000	276000	251000	407000	380000	228000	284000	283000	177000	245000
264	ACar 15:0	pos	0	59900	37600	18300	13900	68400	53300	15200	46200	57200	51600	72100	64000	69900	47700	67800	109000	52400	55500	54100	30100	52600
274	ACar 16:0	pos	0	40600	28400	29100	11000	51900	48400	15900	28800	49200	55200	91400	83300	77400	66100	101000	119000	65600	91200	104000	54200	86900
263	ACar 16:1	pos	0	1620000	1210000	674000	522000	1990000	1360000	375000	1330000	1840000	1390000	3370000	2170000	2230000	2380000	3050000	3230000	1970000	2670000	2960000	1790000	2460000
255	ACar 16:2	pos	0	405000	244000	141000	109000	380000	249000	78700	273000	365000	286000	474000	324000	348000	300000	528000	475000	315000	424000	400000	195000	297000
246	ACar 16:4	pos	0	13700	6310	8530	2730	10600	9900	3740	6190	7380	10200	20900	11600	16000	9840	21400	22000	11200	21100	14100	8600	10300
288	ACar 18:1	pos	0	2670000	2050000	1250000	698000	3730000	2680000	673000	2090000	2700000	2640000	5350000	4730000	4540000	4680000	6910000	6240000	4470000	5710000	5570000	3230000	5130000
269	ACar 18:2	pos	0	1180000	836000	538000	260000	1170000	906000	284000	768000	1100000	954000	1730000	1490000	1480000	1480000	2100000	2070000	1210000	1870000	1390000	893000	1400000
329	ACar 20:0	pos	0	15300	20100	11300	3720	13600	15500	6150	9180	17500	14300	23400	22900	23800	32800	36100	30400	17900	34700	25200	17900	17300
317	ACar 20:1	pos	0	80700	74100	73700	17800	51900	53100	38100	48000	58000	56400	106000	103000	125000	70700	124000	124000	71000	142000	111000	114000	125000
275	ACar 20:3	pos	0	8420	8660	6120	2030	7040	6850	6680	4190	8580	7630	12400	11900	13800	11600	23600	14800	12500	15600	13800	10600	11500
270	ACar 20:4	pos	0	75100	66500	60200	19000	71600	77100	39800	37500	95100	63700	91900	84800	89900	77000	186000	120000	67200	98300	81500	65300	78400
360	ACar 24:0	pos	0	14700	44900	19100	5500	36500	47400	10600	11000	30900	12200	18300	18500	32900	9850	17600	23300	11700	17400	20300	32000	26300
375	ACar 26:0	pos	0	4510	10500	7130	1900	11000	16200	3580	4430	9750	4860	7270	7470	10400	3090	5570	9350	4040	7030	7090	13300	10400
361	ACar 26:1	pos	0	25700	32500	23200	5690	28100	23200	15000	18100	22400	20400	39700	67800	51100	68100	54500	42200	29300	54600	60100	29800	46300
66	ACar 3:0	pos	0	4180000	4180000	4530000	714000	1900000	1750000	2480000	1440000	2770000	2350000	4140000	4680000	5550000	2600000	9970000	4870000	1610000	2900000	3810000	3940000	5860000
118	ACar 4:0	pos	0	1930000	966000	974000	374000	587000	248000	331000	115000	426000	522000	413000	388000	352000	412000	692000	306000	208000	1010000	423000	322000	3890000
187	ACar 5:0	pos	0	555000	495000	576000	91200	329000	299000	298000	115000	471000	453000	1380000	1580000	1790000	1130000	2380000	1970000	746000	1800000	1940000	981000	1690000
193	ACar 6:0	pos	0	1470000	1370000	776000	311000	1280000	836000	540000	735000	1600000	1170000	3090000	2790000	2730000	2530000	3250000	4280000	2280000	3010000	3390000	1810000	3060000
233	ACar 8:0	pos	0	7760	10100	7610	10500	5130	6740	9380	7750	7010	7550	4390	4510	3060	4370	4750	4180	4950	3840	3830	4310	4050
208	ACar 8:1	pos	0	122000	85500	93400	18100	80500	70200	42700	30400	101000	45800	313000	369000	400000	314000	496000	576000	254000	395000	359000	253000	338000
262	ACar18:3	pos	0	74500	47900	35500	23300	88100	62800	21200	57400	66900	59300	120000	97100	88900	84000	126000	132000	85400	117000	108000	56500	84200
36	Acetyl-carnitine	pos	0	10200000	8020000	7790000	3450000	9750000	8700000	5840000	10200000	10400000	10300000	9380000	7680000	7010000	7050000	9210000	10400000	9070000	7100000	8610000	6830000	7600000
53	Acetylglycine	pos	0	126000	99300	166000	48900	119000	92900	78900	81600	113000	112000	78200	77700	94600	63700	106000	89800	84200	101000	74900	79500	76400
211	ACN-OH	pos	0	75500	86400	96500	13200	73400	67000	49200	35800	74800	55700	177000	210000	225000	188000	262000	357000	163000	217000	197000	147000	232000
160	Actinidine	pos	0	4000	3240	3750	1450	3210	3480	1870	1580	3000	3010	4520	4280	3850	3280	5120	5210	3210	2540	5220	3090	4400
282	Aldosterone	pos	0	23500	26300	22600	3850	23200	18500	12100	12800	14100	13800	28400	22900	26000	26200	22500	26100	13700	27200	28800	19000	24300
169	Allantoin	pos	0	35500	29000	38900	11600	47000	25700	34100	12500	50700	37800	55800	61000	64400	37600	64400	58500	30500	60700	67200	39600	69700
356	Alpha-Linolenic acid	pos	0	253000	521000	165000	27700	272000	163000	92300	215000	146000	187000	679000	535000	483000	847000	364000	706000	482000	573000	717000	604000	645000
54	Aminoadipic acid	pos	0	906000	920000	902000	289000	892000	942000	887000	404000	1040000	840000	780000	921000	987000	926000	912000	929000	934000	661000	845000	1010000	1240000
127	AMP	pos	0	84800	110000	60400	46900	64200	67900	50300	50900	56900	62300	145000	116000	213000	226000	236000	208000	100000	138000	195000	99500	109000
143	AOZ	pos	0	617000	427000	385000	135000	575000	543000	369000	381000	471000	490000	661000	624000	548000	464000	858000	520000	263000	708000	514000	258000	486000
307	Arachidonic acid	neg	0	498000	867000	283000	213000	419000	297000	327000	601000	316000	442000	1340000	1440000	1370000	1560000	1430000	1400000	1590000	1350000	1510000	1120000	1230000
37	Arginine	pos	0	1250000	1160000	1260000	477000	1170000	987000	949000	660000	1020000	828000	1000000	746000	766000	466000	1020000	535000	808000	371000	340000	720000	974000
67	Aspartic acid	pos	0	2040000	1920000	1860000	675000	1730000	2100000	2110000	1770000	1410000	2400000	3130000	3700000	3140000	3970000	3210000	2460000	3200000	2410000	3010000	2530000	2650000
199	Aspidocarpine	pos	0	200000	223000	216000	162000	232000	173000	184000	159000	198000	164000	196000	172000	181000	202000	190000	186000	165000	192000	174000	167000	180000
7	Atenolol	pos	0	11800	8250	6670	6210	10200	9340	11600	10900	7030	10800	7660	5610	17900	9700	18700	5790	9550	8110	5660	4620	5210
113	Azelaic acid	neg	0	376000	318000	291000	361000	310000	297000	371000	226000	273000	320000	251000	159000	204000	303000	182000	294000	166000	220000	183000	162000	236000
27	Beta-Alanine	pos	0	1290000	1010000	1190000	441000	1400000	1190000	830000	971000	1190000	1120000	832000	1180000	1360000	1140000	638000	1090000	1030000	1050000	1030000	906000	539000
28	Beta-Leucine	pos	0	445000	383000	496000	150000	303000	403000	501000	300000	434000	361000	361000	511000	316000	351000	816000	395000	504000	343000	273000	381000	401000
320	C16-PAF	pos	0	199000	241000	227000	67500	262000	206000	140000	136000	147000	188000	584000	580000	548000	642000	635000	629000	574000	583000	618000	655000	932000
192	Caffeine	pos	0	73600	88900	80800	36200	112000	78400	62100	49900	119000	69100	67900	60300	78200	72200	47600	239000	47400	52500	54300	42300	50800
223	Carnitine C10:0-d3 3	pos	0	175000	157000	161000	70900	149000	170000	132000	104000	142000	156000	136000	128000	108000	112000	129000	119000	97000	121000	123000	114000	138000
273	Carnitine C16:0-d3 4	pos	0	199000	220000	195000	43600	187000	199000	131000	120000	180000	195000	181000	177000	158000	161000	205000	159000	119000	176000	174000	138000	173000
212	Carnitine C8:0-d3 4	pos	0	351000	369000	378000	206000	374000	431000	420000	364000	423000	452000	338000	351000	335000	359000	405000	389000	273000	369000	388000	357000	439000
220	Carvyl propionate	pos	0	67100	83900	76200	111000	72700	54300	76900	63600	78700	56700	42400	32400	34200	32200	33600	28300	48100	33300	32200	32400	39900
248	Cer d18:1/16:0	pos	0	11500	12800	10400	3260	9850	7820	7040	7090	11100	17100	26800	32900	22900	21700	23700	42400	18100	42900	19500	17700	28100
17	Choline	pos	0	23200000	19100000	19600000	5120000	18100000	18600000	16500000	14300000	17200000	22700000	21700000	24700000	9500000	11200000	21800000	19600000	27500000	18200000	20800000	23800000	20900000
18	Choline-d4 1	pos	0	28500	25100	28500	16300	23700	21800	17900	23800	27800	26500	9650	7690	8910	5760	6220	13200	10900	10200	12900	11900	6930
144	Cinnamic acid	pos	0	267000	246000	237000	66100	270000	284000	214000	182000	271000	265000	364000	377000	403000	341000	582000	358000	201000	477000	398000	228000	421000
22	CIT 1	neg	0	70800000	87500000	90300000	58700000	79800000	75700000	94500000	69900000	91000000	78400000	109000000	106000000	59500000	100000000	58300000	106000000	95400000	97400000	103000000	87900000	104000000
73	Citraconic acid	pos	0	1740000	1530000	1920000	371000	1320000	1450000	1210000	1470000	1700000	1760000	1080000	1120000	1210000	865000	1200000	1240000	1450000	1100000	1250000	1460000	1420000
41	Citric acid	neg	0	127000	140000	149000	135000	38000	155000	237000	131000	259000	200000	458000	533000	671000	536000	803000	794000	700000	624000	629000	625000	765000
176	cyclo-(Val-Leu)	pos	0	3190	3300	2910	507	3380	2360	2650	1510	3010	1480	3020	4490	3820	3280	4600	3400	2020	3210	3510	3080	4460
82	Cytidine monophosphate	pos	0	46100	72200	39400	4720	14300	20800	42000	10600	53600	25900	7670	3560	3200	12900	11300	2570	4450	3720	2900	5030	5320
8	Cytosine	pos	0	1210000	1570000	888000	341000	762000	910000	431000	536000	1040000	457000	301000	491000	452000	215000	368000	213000	221000	498000	270000	219000	343000
29	Deoxycytidine	pos	0	109000	89400	115000	64000	79900	124000	70600	72000	86500	93600	138000	110000	94200	163000	139000	128000	101000	137000	177000	129000	143000
145	Desaminotyrosine	pos	0	6030000	5300000	5780000	1840000	6780000	7240000	5040000	5100000	7430000	6930000	9720000	9600000	9900000	7380000	13200000	9460000	4970000	11500000	9470000	5630000	9410000
373	DGLA	pos	0	82400	172000	74100	9530	52900	37300	69800	50800	44300	68400	195000	250000	175000	260000	163000	212000	190000	165000	213000	199000	227000
200	DHC	pos	0	196000	256000	267000	217000	290000	219000	227000	195000	251000	211000	246000	226000	245000	266000	255000	242000	237000	246000	236000	223000	235000
134	Diethylthiophosphate	pos	0	36600	26000	18900	6860	38400	42400	20500	27700	30000	24200	22700	28700	23700	18600	26900	24200	18300	20400	25500	17700	24200
309	Dihydrocoumarin	pos	0	2790000	3040000	2940000	1620000	3490000	3400000	3180000	3550000	3570000	3700000	3960000	4030000	3970000	3430000	3920000	3690000	3480000	3850000	3860000	3740000	4090000
251	Dihydrosphingosine	pos	0	75500	26800	25900	9010	31600	14500	53800	26600	39400	9570	78900	18500	19300	27800	16400	16800	16100	15200	21700	14800	19600
14	Diisooctyl phthalate	pos	0	64500	62200	68600	33400	61300	58100	49200	46700	47300	54600	64700	45600	75500	56200	43500	34100	55500	58100	64600	55900	49300
3	Dimedazol	pos	0	2580000	2490000	1830000	2110000	2070000	1720000	2190000	2270000	1890000	2070000	993000	1170000	969000	873000	1030000	1270000	1320000	1390000	1230000	997000	1020000
5	dimethyl sulfone	pos	0	194000	125000	221000	36000	162000	89400	52700	54200	74000	70900	49100	47700	77400	56900	26500	43900	29900	39600	21300	26800	22900
181	Dimethylguanosine	pos	0	55500	46100	49900	6880	33900	38600	25600	9800	35000	35000	66700	67800	61600	121000	198000	96900	47100	172000	112000	141000	109000
30	DL-2-Aminooctanoic acid	pos	0	53900	55100	53900	19800	111000	50100	68900	66500	36300	77300	71000	41600	60200	49600	74800	89500	55100	69400	63400	62700	53800
80	Dl-P-Hydroxyphenyl lactic acid	neg	0	879000	592000	1020000	417000	581000	523000	1280000	556000	830000	632000	1220000	835000	1290000	1420000	2460000	946000	959000	1560000	1390000	852000	1690000
10	D-Mannose	neg	0	588000	766000	851000	325000	418000	276000	893000	326000	691000	330000	1660000	2050000	1860000	2420000	1940000	1480000	1400000	1400000	1580000	1940000	2020000
80	D-Methionine	pos	0	16300000	12600000	15000000	2810000	12900000	12500000	12800000	8070000	13900000	12200000	23800000	28900000	26900000	25200000	31000000	26100000	16500000	28300000	25600000	19900000	24500000
34	DMG	pos	0	6700000	5350000	5450000	1210000	6240000	6300000	4580000	4960000	5740000	7380000	8300000	10600000	8660000	9790000	10200000	8320000	8410000	8450000	8910000	7160000	9300000
169	Dodecanedioic acid	neg	0	60300	52400	48800	62900	48900	40900	45300	52500	55800	42400	42600	35500	41900	36400	41700	41800	33900	50100	36600	33000	49100
96	Dopamine	pos	0	164000	42100	174000	25200	54700	136000	57400	105000	71500	133000	180000	45000	59300	131000	164000	64600	103000	173000	118000	198000	167000
114	D-Pipecolinic acid	pos	0	3250000	4270000	4050000	808000	3250000	2440000	2930000	1620000	2110000	1910000	2910000	2050000	3690000	2370000	2430000	3500000	3100000	2120000	2460000	3020000	3180000
125	Ecgonine	pos	0	1240000	750000	796000	269000	868000	1110000	640000	748000	810000	967000	899000	719000	690000	850000	1090000	871000	894000	1050000	849000	644000	646000
382	Erucamide	pos	0	1750000	2550000	2770000	1360000	3380000	1900000	10800000	2760000	3540000	3030000	3370000	3630000	4120000	3720000	2290000	3400000	3900000	2770000	3260000	2240000	4420000
24	F6P 5	neg	0	200000	322000	203000	209000	110000	101000	344000	86500	188000	78600	142000	98300	178000	252000	196000	148000	120000	125000	67500	181000	232000
177	FA 18:3	neg	0	10100	16300	3540	7120	6610	4910	2890	23400	5490	7950	42900	38400	26900	35900	21100	44600	28900	16200	45200	26400	25600
200	FA 19:2	neg	0	6590000	4630000	10700000	5020000	7640000	4620000	6000000	7130000	3680000	2960000	4130000	12100000	5400000	9860000	8620000	5380000	1640000	4490000	3840000	3830000	2760000
259	FAHFA 34:2	neg	0	51500	44400	45300	40400	35300	54000	64300	53700	59000	59400	96500	107000	90300	93800	77500	76600	59000	70300	94100	83300	104000
188	FAHFA 38:3	neg	0	21200	20600	32900	24200	21800	32700	21400	24600	28700	25000	35800	35900	23800	38500	37100	23100	32900	31300	35800	28700	31500
377	FD C22:2	pos	0	27900	91000	56700	17800	126000	38600	439000	45000	174000	47000	77300	68000	83900	93400	45700	63500	58400	49300	56700	42900	125000
180	FFA 20:5	neg	0	1620000	1580000	836000	623000	1400000	858000	979000	1810000	900000	1230000	12400000	12100000	11700000	11200000	10100000	10200000	8190000	11800000	12200000	8770000	11300000
28	G6P-1/F6P1	neg	0	1400000	2680000	2170000	1600000	761000	928000	3550000	565000	1340000	658000	970000	894000	1390000	1990000	1440000	1170000	766000	1330000	485000	1220000	2250000
29	G6P-2/F6P2	neg	0	1770000	3160000	2250000	1990000	1120000	1170000	3340000	940000	1820000	1010000	1850000	1560000	2150000	2550000	2270000	1740000	1300000	1660000	1010000	1960000	2930000
135	Gallic acid	pos	0	4730000	4230000	4430000	1380000	4460000	5200000	3240000	3450000	4220000	3740000	3420000	2900000	2580000	2320000	2970000	2650000	1540000	2790000	2550000	1740000	2670000
45	Glutamine	pos	0	56600000	57500000	59400000	29700000	52800000	50100000	49000000	58400000	54300000	54100000	41400000	43000000	46400000	32900000	42500000	47400000	51600000	43800000	48500000	53900000	55100000
211	Glutamylvaline	neg	0	21900	26100	18100	25500	17600	29200	23400	24300	27900	32700	43500	31300	34400	34300	34000	41900	27200	35900	33100	34400	31900
60	Glycerophosphocholine	pos	0	45700000	54500000	48000000	6860000	43200000	31700000	39900000	26200000	44200000	46500000	30100000	45800000	29100000	40600000	36600000	25900000	44400000	30400000	34900000	42000000	43900000
56	Glycerophosphocholine (GPC)	pos	0	11200000	16100000	12900000	3100000	11700000	9240000	13900000	8010000	11400000	13600000	7060000	11100000	7740000	8320000	8630000	6040000	13300000	6930000	7820000	9850000	10400000
61	GPC	pos	0	61000000	59000000	60900000	21900000	54800000	51500000	57400000	52700000	61900000	56400000	48800000	58000000	48900000	54900000	51100000	37000000	54500000	41000000	39800000	52400000	50900000
137	Guaiacol	pos	0	37800	34500	26000	10800	29500	28500	21300	14500	27900	16400	17900	17900	10700	17600	22800	19700	9080	19400	14600	11300	20300
16	Haematommic Acid	neg	0	31200	23300	20400	32700	42400	33000	28200	41600	40000	36800	24000	16800	22000	25200	23800	19100	29600	33000	52600	26300	35500
284	Heptadecanoic acid	neg	0	3380	3990	2910	2170	2180	3190	3810	6070	2800	4020	8120	8140	6660	7040	7330	5710	4440	8750	10000	7670	4180
358	Hexadecanamide	pos	0	191000	533000	609000	62200	809000	432000	277000	177000	606000	275000	441000	204000	394000	617000	465000	444000	1710000	207000	623000	456000	569000
233	Hexadecanedioic acid	neg	0	479000	212000	72900	379000	331000	284000	120000	427000	524000	378000	554000	327000	403000	291000	597000	419000	361000	434000	575000	279000	551000
171	Homo-L-arginine	pos	0	755000	654000	889000	162000	888000	789000	675000	398000	1130000	729000	1500000	1930000	2260000	1350000	2130000	1670000	901000	2090000	1840000	1320000	2100000
85	Hypoxanthine	pos	0	90800	91700	48200	89300	75000	54700	54600	63300	127000	76300	100000	75500	71400	120000	132000	130000	63900	117000	83600	56600	63600
46	Imidazoleacetic acid	pos	0	752000	1020000	1210000	302000	594000	247000	959000	235000	516000	150000	866000	1490000	1050000	1280000	921000	793000	897000	688000	831000	1890000	1320000
172	Indole	pos	0	1100000	861000	1030000	193000	1110000	833000	756000	416000	1040000	749000	1280000	1420000	1760000	994000	1660000	1150000	590000	1440000	1390000	868000	1470000
177	Indole-3-carbinol	pos	0	451000	510000	392000	283000	445000	409000	402000	272000	457000	350000	430000	517000	600000	404000	584000	454000	433000	478000	474000	478000	592000
195	Indole-3-propionic acid(IPA)	pos	0	13200	17400	15800	4260	7530	13000	17000	8720	11400	19800	8820	6720	13900	8930	19400	11300	4810	10700	7400	5550	14200
173	Indoleacetic acid	pos	0	209000	178000	234000	25200	211000	171000	156000	95700	332000	155000	484000	542000	641000	412000	728000	543000	282000	642000	622000	414000	703000
74	Indolelactate	neg	0	72900	65800	74600	57800	74900	64800	83800	56800	94900	50600	122000	117000	149000	91700	145000	104000	72300	123000	121000	81800	149000
180	Indolelactic acid	pos	0	145000	115000	137000	16800	112000	96100	79300	28000	152000	81600	102000	158000	211000	122000	225000	128000	48700	243000	185000	80100	224000
146	Indoline	pos	0	1290000	990000	1180000	280000	1150000	1600000	1150000	832000	1170000	1210000	2100000	2180000	2300000	1440000	3460000	1840000	935000	2840000	1920000	1080000	1910000
312	Isobutyl phosphate	pos	0	24900	23500	14900	19600	20000	17000	21400	13500	12800	17700	12600	14100	9720	13100	11000	17100	13700	16600	9480	13400	9430
126	Kynurenine	pos	0	117000	57700	82500	12700	90700	67400	26000	18100	69500	42300	51800	106000	56100	117000	60200	89500	52800	350000	65200	41600	67900
40	L-Acetylcarnitine	pos	0	15600000	12300000	11700000	4810000	16200000	13900000	7740000	11900000	15700000	19600000	15000000	13600000	12400000	12500000	16000000	18100000	16400000	12800000	15000000	12000000	13700000
43	Lactic acid	neg	0	4290000	4550000	4900000	3750000	3670000	4660000	5020000	3800000	4680000	4280000	3500000	3690000	4880000	2870000	4370000	3350000	3150000	3320000	3550000	2760000	3600000
32	Lactic acid 1	neg	0	38400000	40100000	43600000	33000000	34100000	41000000	44600000	33800000	41500000	37500000	32300000	33300000	42500000	27600000	37200000	31000000	29700000	31500000	30800000	25500000	32300000
33	Lactic acid 2	neg	0	13900000	13800000	15900000	11600000	12300000	14800000	15300000	12600000	14700000	13600000	11500000	12200000	15500000	10400000	12700000	10700000	10000000	10300000	11200000	8310000	11500000
107	L-Alloisoleucine	pos	0	14200000	7550000	8710000	2040000	12400000	10600000	5160000	9020000	10700000	14700000	16700000	12600000	15600000	10800000	16500000	14700000	9630000	18100000	16300000	7710000	15700000
74	L-Dihydroorotic acid	pos	0	136000	116000	93200	32700	72200	92900	86600	73400	107000	82900	50900	36500	48000	33400	49300	58100	94800	46900	31500	62300	59700
62	Levulinic acid	pos	0	1900000	1470000	1870000	333000	1460000	1300000	1880000	996000	1560000	1380000	1830000	1860000	2030000	1760000	2000000	1830000	1230000	1820000	1920000	1230000	1960000
12	L-Glutamic acid	neg	0	1400000	1280000	1270000	1110000	1070000	1650000	1840000	1800000	1370000	2100000	1730000	1620000	1770000	1250000	2260000	2060000	1450000	1740000	1780000	1210000	1880000
51	L-Homoserine	pos	0	17100000	16300000	15500000	5270000	14700000	14900000	19400000	12700000	18300000	17700000	7760000	9410000	9940000	7510000	8790000	8310000	12500000	8720000	9330000	10300000	9320000
268	Linoelaidyl carnitine(C8:2-CN)	pos	0	128000	85800	51600	24700	123000	101000	29500	69100	121000	103000	173000	172000	159000	162000	218000	228000	152000	182000	178000	105000	154000
174	Lipoamide	pos	0	324000	231000	286000	41200	237000	185000	162000	77700	311000	136000	262000	298000	399000	192000	406000	284000	107000	392000	330000	200000	379000
108	L-Norleucine	pos	0	19100000	11900000	14000000	3990000	20700000	17600000	9970000	14600000	19900000	26400000	29800000	23100000	26400000	19400000	29500000	25900000	19900000	30900000	30100000	19200000	29400000
209	LPA 20:1	neg	0	8920	20800	15300	11500	25600	18000	12400	24400	22200	19900	43100	39600	37700	58100	49600	37000	66200	42700	45500	22000	69900
256	LPC 12:0	pos	0	38200	23300	19800	8350	51700	46900	14700	19400	30900	42900	25300	29300	23300	28900	24900	34000	17000	24600	28800	19000	26300
257	LPC 12:0-2	pos	0	41400	24600	29500	10100	62600	53200	19300	25600	37500	48800	29400	36500	29300	29400	29500	33800	18100	23200	32100	20300	30500
276	LPC 14:0	pos	0	9450000	8190000	9070000	2030000	13600000	8850000	5480000	6640000	9520000	9920000	12200000	18000000	14900000	15000000	13400000	13900000	8250000	12800000	15400000	11800000	18100000
277	LPC 14:0-2	pos	0	12100000	11900000	13500000	2990000	19400000	13300000	8010000	9980000	13600000	14900000	18400000	25100000	22600000	19800000	17800000	20300000	12100000	16700000	21300000	16400000	25000000
301	LPC 15:0	pos	0	9820000	8350000	8780000	1620000	11200000	8760000	6710000	6310000	7750000	9520000	11600000	17900000	16200000	15300000	14600000	12400000	8760000	12700000	13300000	11000000	18300000
302	LPC 15:0-2	pos	0	11700000	11000000	11500000	2250000	13900000	11200000	8450000	8270000	9150000	11700000	13900000	22000000	20900000	19500000	17800000	15600000	12000000	15800000	16200000	14000000	22400000
285	LPC 16:0-2	pos	0	435000	471000	481000	137000	810000	552000	252000	375000	442000	491000	932000	1120000	1040000	1120000	938000	988000	696000	927000	1140000	1110000	2060000
286	LPC 16:1	pos	0	34100000	35000000	33800000	9530000	48100000	36500000	17400000	25100000	31100000	31800000	54700000	59800000	55500000	56000000	52700000	56100000	42200000	53500000	57000000	59400000	72000000
284	LPC 16:1-2	pos	0	37100000	38300000	34800000	10400000	50900000	36900000	18400000	26500000	39400000	33900000	58300000	61000000	61600000	59800000	57100000	56400000	49900000	53800000	59300000	60600000	48400000
279	LPC 17:2	pos	0	188000	192000	173000	39900	207000	163000	98400	128000	174000	195000	359000	515000	490000	401000	409000	434000	228000	395000	333000	340000	458000
341	LPC 18:0-2	pos	0	53400000	49000000	47400000	16700000	56900000	56800000	39900000	43100000	55100000	59400000	58800000	31600000	58500000	41000000	55300000	57800000	55800000	54500000	57500000	51300000	28400000
322	LPC 18:1	pos	0	57500000	55500000	28300000	35700000	53500000	72500000	71700000	78600000	59900000	50300000	49100000	46600000	44100000	42600000	46700000	43700000	46700000	28300000	39300000	36300000	45400000
304	LPC 18:2-sn2	pos	0	47900000	47700000	45900000	62800000	49500000	46900000	52200000	32600000	58200000	22200000	26000000	46600000	42700000	33400000	43600000	29700000	20500000	45000000	31900000	34300000	47200000
319	LPC 18:3	pos	0	1790000	1820000	1750000	1160000	1810000	1680000	1770000	1720000	1880000	2030000	2580000	3070000	2760000	2540000	2590000	2570000	2290000	2600000	2820000	2540000	3310000
280	LPC 18:3-sn1	pos	0	17400000	19200000	13200000	4150000	23800000	20500000	7720000	15600000	18600000	22200000	41200000	43400000	46600000	38000000	45600000	45600000	34100000	45700000	39200000	39300000	46300000
353	LPC 19:0	pos	0	8630000	9600000	7540000	1680000	9570000	8470000	4630000	5770000	7440000	7030000	13000000	18200000	15100000	20500000	16200000	12900000	8980000	14800000	17600000	7820000	15100000
337	LPC 19:1	pos	0	881000	1260000	1090000	166000	1470000	865000	623000	640000	820000	798000	1510000	1840000	1550000	1950000	1750000	1500000	1330000	1520000	1750000	1440000	2340000
354	LPC 2	pos	0	9030000	9530000	7590000	1660000	8980000	7530000	4620000	5900000	6780000	7350000	12000000	16900000	14900000	18800000	15100000	12300000	8760000	15000000	17500000	8080000	14300000
367	LPC 20:0	pos	0	3480000	5880000	4890000	504000	2270000	2720000	2420000	1660000	2620000	2460000	7910000	12900000	9510000	13900000	9110000	10100000	6500000	7980000	8920000	7250000	12400000
344	LPC 20:1	pos	0	7060000	8860000	7420000	1100000	7190000	6270000	5260000	4260000	6270000	5580000	14700000	22400000	14500000	23000000	15800000	15600000	12300000	12500000	15400000	16100000	25400000
310	LPC 20:3-4	pos	0	1310000	1130000	1240000	363000	1500000	1630000	686000	980000	1510000	1350000	2850000	2280000	3480000	2970000	3570000	3160000	2870000	3200000	3080000	2680000	2670000
305	LPC 20:4-sn1	pos	0	36800000	56100000	56700000	22000000	64300000	53000000	39000000	55400000	73500000	69300000	38800000	54300000	39400000	38900000	44200000	46200000	37800000	46400000	38500000	51800000	54600000
328	LPC 22:0	pos	0	508000	459000	310000	220000	233000	227000	166000	196000	189000	172000	59500	61800	103000	61300	59900	61300	44900	57200	114000	55100	63200
296	LPC 22:5-2	pos	0	3110000	3220000	2930000	764000	3660000	3980000	1970000	3100000	2910000	3420000	7960000	6980000	7970000	9900000	9070000	7550000	7320000	8880000	9190000	7010000	7880000
245	LPC 22:6	neg	0	102000	72700	65200	45300	83500	105000	68100	105000	87600	85600	212000	170000	193000	231000	215000	160000	235000	188000	244000	163000	185000
325	LPC O-16:0	pos	0	6630000	6400000	6290000	1360000	6140000	6200000	4650000	3500000	7300000	6120000	8670000	15200000	10000000	12400000	9390000	8260000	7260000	10100000	10800000	7450000	11800000
332	LPC O-18:0	pos	0	5920000	5720000	4920000	1140000	6050000	4740000	3900000	3330000	4660000	4450000	7770000	10800000	8940000	11300000	8660000	7380000	5950000	7310000	9300000	5210000	9860000
333	LPC O-18:0-2	pos	0	13700000	13800000	12800000	2820000	13800000	12100000	8200000	8970000	12300000	15000000	18700000	24900000	21700000	25000000	21300000	19000000	15200000	19200000	22500000	13600000	23700000
306	LPC O-18:1	pos	0	473000	616000	660000	137000	576000	440000	283000	303000	523000	369000	4350000	1080000	858000	1040000	783000	800000	692000	699000	810000	857000	1520000
334	LPC P-18:0	pos	0	4670000	4830000	4490000	832000	5050000	4400000	3420000	3100000	4150000	4840000	5450000	10100000	5610000	9340000	5440000	4590000	5020000	4870000	6620000	4290000	9610000
315	LPC P-18:1-sn1	pos	0	713000	687000	663000	137000	710000	588000	513000	433000	617000	644000	804000	1710000	890000	1430000	832000	740000	782000	732000	1030000	679000	1540000
355	LPE 12:0	pos	0	280000	58000	62600	160000	79500	88600	109000	50800	133000	56600	113000	73700	188000	324000	87300	66300	15700	50200	34400	42600	64000
318	LPE 16:0	pos	0	465000	517000	565000	112000	349000	314000	281000	410000	339000	507000	742000	724000	908000	517000	785000	832000	488000	827000	691000	722000	874000
316	LPE 16:0-2	pos	0	2020000	2510000	2650000	513000	1660000	1570000	1330000	1890000	1310000	1750000	3430000	3210000	4310000	2380000	3770000	3900000	2350000	3900000	3360000	3610000	3970000
292	LPE 16:1-2	pos	0	52000	84400	48900	12500	65800	41500	15600	40900	39800	57700	161000	166000	172000	144000	130000	246000	81500	156000	181000	197000	298000
330	LPE 17:0	pos	0	62400	75200	68300	9110	41900	47600	38400	42500	36700	62400	88000	101000	130000	77400	114000	107000	60700	105000	106000	73200	108000
339	LPE 18:0	pos	0	817000	883000	778000	302000	566000	736000	535000	656000	789000	860000	1030000	956000	1300000	836000	1210000	1250000	808000	1150000	1010000	916000	1180000
340	LPE 18:0-2	pos	0	3090000	3100000	3070000	1090000	2290000	2790000	2040000	2600000	2910000	3710000	3970000	3930000	4940000	3240000	4690000	4580000	3040000	4550000	4060000	3680000	4480000
324	LPE 18:1	pos	0	279000	392000	317000	50900	256000	205000	176000	194000	173000	253000	514000	529000	631000	465000	509000	803000	381000	602000	562000	574000	702000
298	LPE 18:1-3	pos	0	972000	1210000	1390000	199000	847000	946000	542000	947000	799000	1210000	2180000	1860000	2570000	1990000	2690000	2850000	1640000	2610000	2470000	2660000	2510000
246	LPE 20:2	neg	0	2420000	2590000	2240000	2070000	3470000	3750000	1570000	2440000	2260000	3610000	7910000	7360000	6990000	9210000	9180000	8600000	9630000	7810000	7730000	6690000	9440000
260	LPE 20:3	neg	0	267000	453000	40100	33600	194000	278000	36300	318000	34500	71300	130000	99100	161000	128000	170000	162000	117000	139000	164000	144000	155000
244	LPE 20:4	neg	0	1190000	1560000	1440000	859000	1360000	1440000	1100000	1920000	1430000	2050000	3850000	2780000	4750000	3790000	5180000	4930000	3620000	4310000	4690000	4390000	5090000
308	LPE 20:5	pos	0	10700	14500	13800	5650	10200	9140	8070	10900	10000	11400	12100	15400	16100	10700	9820	15500	9230	13500	14400	19300	23300
254	LPE 22:5	neg	0	218000	354000	295000	166000	239000	335000	226000	481000	282000	316000	509000	399000	70700	34600	612000	630000	33400	517000	54000	53300	63000
350	LPE 27:0	pos	0	371000	287000	190000	136000	132000	113000	102000	83200	92000	101000	50100	51900	52700	46200	50300	47300	31900	34800	46000	45300	47000
138	L-Phenylalanine-d5	pos	0	155000	136000	129000	44800	126000	120000	131000	98800	102000	152000	86700	101000	67000	53800	97500	89700	50500	110000	95800	47100	88800
42	L-serine	pos	0	7570000	7830000	8940000	2500000	5770000	6180000	8230000	5040000	7060000	6030000	2180000	3360000	2670000	2390000	3050000	2630000	4350000	2560000	2590000	3340000	2660000
34	MAL 1	neg	0	3340000	4300000	4780000	3050000	1760000	4040000	7440000	1600000	3660000	2040000	3750000	3100000	9350000	1850000	7990000	6480000	4500000	5550000	3550000	5540000	15100000
35	MAL 2	neg	0	441000	523000	586000	343000	208000	284000	821000	189000	438000	211000	403000	348000	940000	163000	704000	729000	301000	367000	306000	366000	990000
204	m-Aminobenzoic acid	pos	0	26200	24200	14500	6930	18400	17100	14800	11200	20500	24600	69400	83100	55100	145000	58300	79600	33300	75300	54600	29300	41900
88	Methylcysteine	pos	0	1040000	683000	962000	143000	730000	530000	807000	392000	888000	639000	1950000	1380000	1800000	1670000	3310000	1530000	968000	2250000	1920000	1090000	2120000
139	Methylhistidine	pos	0	94000	71700	74100	28500	101000	96100	80100	67700	90400	80200	65400	59400	63100	70800	60500	67200	34200	76200	65100	54900	41400
12	Methylsuccinic acid	pos	0	664000	604000	449000	236000	517000	634000	353000	223000	469000	342000	1170000	861000	604000	1100000	1350000	1630000	764000	870000	922000	606000	1240000
368	MG 16:0	pos	0	79000	94100	61300	70600	83200	79600	73700	60100	34300	20100	122000	94300	117000	113000	101000	94800	108000	111000	116000	101000	170000
348	Monolinolein	pos	0	10100	9910	14100	2070	24100	16000	1390	10000	16700	8970	25100	41400	28400	30400	20800	29600	24900	24300	31700	24400	59100
161	N-Acetylmethionine	pos	0	775000	721000	749000	153000	732000	714000	486000	324000	516000	693000	641000	692000	585000	587000	701000	598000	348000	572000	657000	382000	544000
131	N-Decanoylglycine	neg	0	54600	62700	60600	50300	40100	42600	46700	35600	43500	38400	28500	31300	24700	26600	30200	25900	24700	27200	23200	21700	26500
94	Niacinamide	pos	0	409000	361000	564000	59900	338000	424000	235000	359000	471000	636000	1170000	1090000	1280000	878000	1500000	884000	798000	1550000	1310000	647000	1690000
97	Nicotinic acid	pos	0	102000	82300	102000	36000	68100	87100	71800	65000	92900	74300	211000	171000	157000	443000	332000	585000	93700	268000	230000	81900	225000
127	N-lactoyl-Isoeucine	neg	0	70300	64100	62200	92100	62800	65300	60000	62800	76000	64200	63800	45900	60000	62100	61400	71800	41700	58200	64000	39600	56800
215	N-palmitoyl-phosphoethanolamine	neg	0	4010000	3250000	3230000	2280000	3140000	3930000	2770000	2890000	2830000	3190000	4090000	5120000	5530000	4970000	4700000	4440000	4920000	4680000	5560000	3360000	5110000
121	O-Butanoylcarnitine	pos	0	760000	867000	786000	104000	773000	379000	349000	166000	593000	336000	1100000	1760000	1020000	656000	1840000	3000000	486000	682000	2090000	666000	1760000
362	Oleamide	pos	0	175000	998000	989000	57600	1420000	830000	116000	614000	2080000	589000	1170000	590000	1270000	1380000	805000	1030000	4090000	582000	1280000	1090000	2130000
363	Oleamide-2	pos	0	2460000	10200000	11100000	735000	14300000	9280000	1590000	6960000	18300000	7120000	12100000	6610000	13400000	14100000	9470000	11400000	28900000	6980000	12800000	11700000	19300000
218	O-Methylsinapic acid	pos	0	15200	17800	10700	59200	15600	14400	16100	18100	10900	10500	8490	13900	12300	10900	15300	11000	20800	9460	13100	17300	16500
230	Ormosanine	pos	0	398000	130000	114000	117000	99600	72700	144000	94000	110000	79300	220000	64300	60700	65100	54400	56400	59900	49300	61300	56300	72000
15	Orotic acid	pos	0	129000	94200	121000	71900	90400	102000	138000	78100	90000	83400	109000	127000	100000	121000	147000	122000	104000	129000	98800	114000	128000
89	Orthocumarsaure	pos	0	854000	590000	705000	87900	513000	414000	561000	174000	561000	404000	1180000	979000	1300000	1090000	1990000	961000	738000	1490000	1290000	747000	1490000
48	Oxoglutaric acid	pos	0	6510000	6180000	7550000	2110000	5560000	5980000	5070000	7630000	7070000	7270000	3370000	3270000	3980000	2410000	3410000	3770000	6170000	3820000	4360000	5240000	5080000
346	Palmitoyl-EA	pos	0	6530	11700	9030	3450	14700	5310	14300	5180	12800	5480	5460	13200	10300	9490	6650	9390	6990	6470	5200	7820	12000
352	PC 24:0	pos	0	432000	319000	218000	149000	156000	149000	108000	107000	95300	82000	52300	64100	68000	71500	72400	81100	40600	55700	56200	54200	52900
349	PC 26:0	pos	0	153000	143000	116000	52500	113000	119000	69500	64100	62200	79000	93400	150000	111000	78700	143000	167000	65900	106000	104000	127000	138000
147	Perillic acid	pos	0	6130000	4360000	4920000	1280000	5870000	5730000	4950000	4300000	7130000	6610000	9670000	8870000	8800000	6180000	12900000	9380000	4590000	12300000	10200000	5450000	8570000
99	p-Formylphenol	pos	0	625000	500000	689000	125000	496000	268000	296000	334000	320000	628000	625000	1010000	1290000	609000	1820000	974000	827000	1390000	1390000	851000	1690000
196	PHE-AC-GLN-OH	pos	0	11200	12400	7490	2650	6690	4170	8620	2580	7870	6800	19400	22600	39800	110000	27800	42900	17400	33900	34400	23000	37400
130	Phe-d5 3	pos	0	2500000	1990000	1830000	553000	1700000	2100000	1620000	1320000	1310000	1700000	1240000	1010000	914000	937000	1000000	821000	377000	1240000	784000	505000	727000
198	Phe-Phe	pos	0	5530	4370	2230	1650	4840	7250	2650	2450	4960	3860	8070	10900	8300	7430	20800	11200	5460	12000	15600	7350	14500
189	Phe-Pro	pos	0	183000	174000	230000	45100	223000	229000	190000	206000	194000	165000	225000	425000	172000	283000	510000	293000	149000	428000	331000	274000	424000
215	Pimelic acid	pos	0	24000	29500	27500	61900	23300	27900	40500	30900	20900	17200	18000	13600	14300	16700	15700	14300	21400	17500	15200	19400	18100
109	Piperidine	pos	0	1540000	920000	1030000	287000	1490000	1290000	708000	1190000	1540000	1830000	2160000	1580000	1760000	1450000	2340000	1660000	1160000	2290000	2140000	1110000	1970000
202	Piperidione	pos	0	13800	29800	25200	5070	25100	14300	13000	9770	26000	37500	22600	12400	16200	29000	16600	21100	45700	17900	19900	16100	18000
41	Pro-Leu	pos	0	1040000	826000	1330000	154000	758000	574000	835000	417000	996000	751000	1360000	977000	1200000	1520000	1540000	1100000	1050000	1550000	1620000	1200000	1690000
68	Proline	pos	0	33200000	30000000	35200000	8150000	28200000	27700000	38000000	20800000	30500000	30200000	34200000	34600000	38200000	34600000	36100000	34900000	28300000	33700000	37600000	27500000	36100000
8	PS 32:2	neg	0	2660	3530	3960	6380	4540	7140	7540	7810	9180	10400	164000	242000	232000	115000	188000	121000	80600	89300	95700	127000	178000
39	PYR 2	neg	0	578000	568000	605000	457000	427000	576000	582000	482000	579000	494000	475000	495000	574000	375000	471000	441000	425000	401000	442000	361000	461000
49	Pyroglutamic acid 2	pos	0	7840000	7630000	9550000	2390000	6570000	7410000	6620000	8560000	9010000	8890000	5900000	5580000	6400000	5230000	6580000	6780000	8530000	6530000	6560000	7180000	7780000
71	Pyrrolidine	pos	0	7770000	5030000	5520000	1840000	6700000	6960000	3930000	5740000	6700000	8420000	10100000	8700000	8210000	7150000	10600000	8740000	5960000	10900000	9860000	5180000	9770000
197	Riboflavin	pos	0	656000	499000	450000	73800	449000	477000	296000	259000	418000	433000	1460000	1380000	1160000	2800000	2590000	2380000	904000	1600000	1580000	1200000	1650000
35	Ribothymidine	pos	0	46700	42400	41200	6900	14100	25500	39700	13500	26900	21800	45800	35100	32900	126000	66300	50700	39600	61800	41300	47200	48600
128	Sebacate	neg	0	77200	77700	59500	94100	65600	61000	56000	68400	81800	58000	59500	47300	62100	56500	61800	68900	45400	62000	52300	48000	53800
327	Se-methyl Se-L-Met	pos	0	6030000	5670000	6010000	878000	6760000	5290000	3510000	3720000	4780000	7070000	13700000	14200000	13400000	13900000	13700000	14000000	11700000	12400000	13400000	14400000	20000000
116	Senecioic acid	pos	0	388000	369000	359000	53800	408000	357000	212000	224000	339000	299000	317000	345000	475000	327000	203000	344000	394000	311000	246000	261000	313000
44	Serine	pos	0	7920000	7840000	9070000	2970000	6350000	6330000	9300000	5420000	8080000	6550000	2440000	3650000	2820000	2420000	3200000	2870000	4820000	2740000	2670000	3560000	2850000
345	SM 36:2	pos	0	115000	95300	104000	38900	101000	78300	66900	76400	72300	65200	295000	363000	296000	371000	319000	551000	401000	274000	364000	181000	348000
307	SM d34:1	pos	0	36400000	56200000	57200000	20800000	58000000	66000000	47300000	59500000	70600000	71700000	54100000	50400000	41000000	41600000	43200000	50100000	46700000	40700000	45100000	42700000	51000000
249	Sphinganine	pos	0	67900	18500	21800	10500	27200	12400	45900	25800	41200	13600	72500	15500	16200	22800	13200	12100	16100	11300	17300	15600	16800
376	Stearamide	pos	0	114000	209000	161000	46700	178000	100000	126000	106000	157000	158000	103000	86400	102000	115000	119000	110000	216000	78200	121000	90400	153000
69	Succinic acid 1	neg	0	7940000	9560000	11700000	6400000	5080000	5980000	11700000	4580000	10900000	5560000	10400000	5810000	14600000	3900000	26700000	7210000	5590000	8780000	10300000	8320000	27700000
50	Succinic acid semialdehyde	pos	0	226000	178000	233000	87400	229000	214000	155000	164000	188000	175000	143000	191000	243000	181000	111000	181000	144000	141000	149000	120000	61200
67	trans-Cinnamic acid	neg	0	530000	427000	501000	413000	510000	475000	441000	573000	595000	599000	1120000	1040000	1070000	901000	1300000	931000	799000	1150000	1180000	656000	1200000
184	Tridecanoylglycine	neg	0	49400	59900	63100	67200	55500	63300	58500	60500	60500	56900	61300	58800	54500	64100	59500	54000	56000	54400	60700	63000	60200
59	Trigonelline	pos	0	172000	209000	331000	30900	96500	165000	401000	101000	186000	139000	425000	299000	215000	672000	348000	698000	457000	298000	377000	387000	473000
22	Trimethylamine N-oxide	pos	0	77600	78500	82400	33200	80200	78700	95100	29100	97300	63200	213000	211000	245000	526000	154000	278000	198000	221000	172000	233000	198000
156	Trp-d5 2	pos	0	1250000	1140000	953000	178000	843000	821000	482000	284000	715000	732000	410000	978000	1070000	493000	755000	402000	439000	383000	731000	532000	1260000
163	Tryptophan-d5	pos	0	4970000	4160000	3750000	868000	3960000	4000000	2230000	1620000	3950000	3100000	2530000	2810000	2610000	2570000	2590000	2620000	1940000	2410000	2920000	2040000	2590000
145	Undecanedioic acid	neg	0	68600	44200	58000	79300	55600	51000	46500	42800	49800	47000	59000	40100	44700	148000	54700	127000	37900	62300	47200	43000	49000
95	Uracil	pos	0	169000	86600	178000	45600	175000	159000	133000	106000	151000	154000	216000	245000	194000	107000	567000	250000	174000	425000	185000	200000	620000
44	URATE	neg	0	24500000	24100000	30800000	18400000	23600000	22400000	24800000	17300000	30200000	20200000	49800000	49500000	51100000	53300000	47800000	47100000	40300000	45200000	53800000	39000000	49100000
64	Uridine 5-monophosphate	pos	0	147000	185000	235000	31400	59400	21000	118000	13800	98800	30800	91600	236000	105000	204000	117000	69400	158000	65400	113000	317000	141000
287	Vaccenyl carnitine (C8:-CN)	pos	0	189000	147000	84400	47400	299000	190000	51400	139000	204000	194000	398000	368000	329000	355000	468000	469000	344000	422000	388000	251000	400000
100	Xanthine	pos	0	4750000	1130000	5760000	810000	1810000	4900000	2690000	2860000	1730000	4920000	6190000	2090000	2840000	5320000	6910000	2660000	2970000	6580000	5090000	7910000	7490000
122	Xanthosine	pos	0	76700	72400	150000	25500	41400	44800	58300	48100	43700	94300	88500	27100	49400	109000	45600	46100	34100	37000	47900	28500	8310
310	β-Linoleic acid	neg	0	32500	62900	22800	21900	49700	21000	29200	83400	29800	52300	195000	139000	114000	191000	113000	190000	191000	131000	176000	146000	169000
179	β-Nicotyrine	pos	0	353000	307000	367000	65100	401000	292000	258000	171000	490000	296000	492000	591000	711000	431000	722000	526000	259000	623000	583000	353000	682000
83	γ-Glutamylphenylalanine	neg	0	231000	238000	217000	166000	199000	184000	285000	149000	291000	198000	567000	502000	500000	433000	534000	524000	366000	436000	529000	352000	509000
